# Supplementary material for: Random forest vs. logistic regression: Predicting angiographic in-stent restenosis after second-generation drug-eluting stent implantation
Source: PLoS One. 2022 May 23;17(5):e0268757. doi: 10.1371/journal.pone.0268757 (PMC9126385; doi:10.1371/journal.pone.0268757)
Supplement: S1 File — (XLSX) [file pone.0268757.s006.xlsx]

## Sheet: ISR_minimal_data
id	age	weight	lvef	stentlength	stentsize	lesionnum	pcinum	leftmain	bifurcate	b2c	male	acs	smoking	hypertension	diabetes	ckdstage	dyslipidemia	dapt	aceiarb	betablocker	isr
1	7.6	68	48.5	35	2.75	1	1	0	0	1	1	1	0	1	0	ckd4	0	2	0	0	0
4	7.1	78	58.3	28	3	2	1	0	0	0	1	0	0	0	0	ckd2	1	2	0	0	0
5	7.5	75	48.2	36	3.5	2	1	0	0	1	1	1	1	1	0	ckd2	1	2	0	1	0
7	8	93	44.6	38	2.5	3	1	0	0	0	1	1	0	1	1	ckd2	0	2	0	0	1
8	7.4	83	40.4	75	2.75	3	2	0	0	1	1	1	0	1	1	ckd2	1	2	1	0	0
9	7.7	67	53.5	38	3.5	1	1	0	0	1	1	1	1	1	0	ckd2	0	2	1	1	0
11	7.4	71	56.9	36	2.5	1	1	0	0	0	1	1	0	1	0	ckd2	0	2	1	0	0
12	7.5	67	43.7	33	3.5	2	1	0	0	0	1	1	1	1	0	ckd2	0	2	1	1	0
14	7.4	77	31.2	78	2.5	1	1	0	0	1	1	1	1	1	1	ckd5	0	1	1	1	1
16	6.3	86	50	25	3	2	1	0	0	1	1	1	0	1	0	ckd2	1	2	1	1	1
17	6.1	52	46	64	2.5	2	2	0	0	1	0	1	1	0	1	ckd4	1	1	0	0	0
21	5.3	85	59.1	25	3.5	2	1	0	0	1	1	1	1	1	0	ckd2	0	2	0	1	0
22	7.4	93	43.6	70	2.75	2	2	1	1	1	1	0	0	0	1	ckd2	0	2	0	0	0
23	5.2	82	44.9	33	3	1	1	0	0	0	1	0	1	1	0	ckd2	1	2	1	0	0
24	7	84	57.5	30	3	1	1	0	0	1	1	0	0	1	0	ckd2	1	2	1	0	0
28	6.3	78	41.2	25	2.5	2	1	0	0	0	1	0	0	1	0	ckd3	0	2	0	0	0
29	5.3	68	52.8	65	3.5	3	2	0	0	0	1	1	0	0	0	ckd2	0	2	1	0	0
33	4.2	87	48.2	28	3.5	2	1	0	0	0	1	1	0	1	0	ckd2	0	2	0	1	0
34	5.2	81	45.1	33	3	2	1	0	0	0	1	0	0	0	1	ckd2	0	2	0	1	0
37	5.9	77	55.8	59	2.5	2	1	0	0	1	1	0	1	1	1	ckd3	0	2	0	0	1
38	5.9	89	35.1	28	3.5	2	1	0	0	1	1	1	0	1	0	ckd2	0	2	0	1	0
40	5.4	71	55.1	38	2.75	3	1	0	0	0	1	1	0	0	1	ckd2	0	2	0	0	0
41	5.2	80	47.7	28	2.75	3	1	0	0	0	1	1	0	1	0	ckd2	0	2	0	1	0
46	5.1	88	56.9	25	3	1	1	0	0	1	1	1	0	1	0	ckd2	0	2	0	0	0
47	7	75	50	38	4	1	1	0	0	0	1	1	1	0	0	ckd2	0	2	0	0	0
49	7.3	66	44.2	51	2.5	2	1	0	0	1	0	1	0	1	0	ckd4	0	2	0	0	0
51	6.1	82	54.9	34	3	2	1	0	0	0	1	0	0	0	1	ckd2	0	2	0	0	0
52	5.4	83	43.1	34	3	1	1	0	0	0	1	0	0	1	1	ckd2	0	2	1	0	1
55	5	53	56.8	28	3.5	1	1	0	0	1	0	1	0	1	0	ckd2	0	2	0	1	0
56	5.9	74	59	135	2.5	3	3	0	0	0	1	1	1	1	1	ckd2	1	2	1	1	1
57	5.3	50	60.9	38	3.5	1	1	0	0	0	0	1	0	0	0	ckd2	0	1	0	0	0
60	7.7	86	55.2	110	3	2	2	0	0	1	1	1	0	1	1	ckd3	0	2	1	1	0
62	6.1	72	54.2	38	4	2	1	0	0	0	1	0	0	1	0	ckd2	0	2	0	1	0
63	7.4	69	47.7	38	2.5	1	1	0	0	1	0	1	0	1	0	ckd2	1	2	1	0	1
67	7.8	71	39.3	28	2.5	1	1	0	0	0	0	0	0	0	1	ckd2	0	2	0	1	1
69	5.3	80	47.9	99	2.5	3	3	0	0	1	1	1	1	0	1	ckd3	1	2	0	0	0
71	5.1	80	48.5	28	2.5	2	1	0	0	1	1	1	1	1	1	ckd2	0	2	1	1	0
72	5.4	58	57.8	74	3.25	2	2	0	0	0	0	0	0	1	0	ckd2	0	2	1	1	0
76	7.3	89	47	38	3.5	1	1	0	0	0	1	1	1	1	0	ckd2	1	2	1	0	1
78	6.3	73	55.5	41	2.5	1	1	0	0	1	1	1	1	0	1	ckd2	0	2	0	0	1
80	5	69	47.5	77	3.5	3	2	0	0	0	1	0	0	1	0	ckd2	0	2	1	0	1
81	5.1	88	46.3	38	3	2	1	0	0	0	1	0	0	1	0	ckd2	1	2	1	1	0
82	5.8	72	35.4	26	2.5	1	1	0	0	0	1	1	1	1	1	ckd2	1	2	0	1	0
85	5.5	76	48.6	33	2.5	1	1	0	0	1	1	0	0	0	1	ckd2	1	2	0	0	0
86	6.4	67	56	90	2.5	2	2	0	0	1	1	0	0	1	0	ckd4	0	2	0	1	0
88	3.9	67	57.9	33	3	1	1	0	0	1	1	1	0	1	0	ckd2	0	2	1	1	0
89	7.4	62	38.2	82	2.25	2	1	0	0	1	0	1	0	1	1	ckd5	0	2	0	0	0
90	7.4	62	44.5	26	2.5	2	1	0	0	1	0	1	0	1	1	ckd4	1	2	1	0	0
91	6.1	79	53.4	104	2.5	3	2	0	0	1	1	1	1	0	1	ckd3	1	2	0	1	1
93	6.1	69	52.7	28	3.25	1	1	0	0	0	0	1	0	1	0	ckd4	0	2	0	1	0
94	5.2	78	59	35	3	2	1	0	0	1	1	0	1	0	1	ckd2	1	2	0	0	1
95	5.1	83	48.3	28	2.5	2	1	0	0	0	1	1	0	1	0	ckd2	1	2	1	1	0
98	5.1	71	61.4	62	2.5	2	2	0	0	1	0	1	0	1	0	ckd2	1	2	0	0	1
100	7.1	69	57.1	33	3	2	1	0	0	1	1	1	1	1	1	ckd2	0	2	0	1	1
102	5.6	79	58.3	95	2.5	2	2	0	0	1	1	1	0	1	0	ckd2	0	2	1	1	1
105	5.4	58	63.3	33	2.5	1	1	0	0	1	0	1	0	1	1	ckd2	1	2	0	1	0
106	5.4	53	56	30	2.5	1	1	0	0	0	0	1	0	0	1	ckd3	1	2	0	1	0
108	7.7	77	50.8	87	3.5	3	2	0	0	1	1	0	0	1	0	ckd2	0	2	1	0	0
109	6	82	44.6	30	3	2	1	0	0	0	1	0	1	0	1	ckd3	1	2	1	0	0
112	6	52	47.5	45	3	2	1	0	0	1	0	1	0	0	1	ckd3	0	2	0	1	0
113	7.5	68	51.3	65	2.5	2	2	0	0	0	1	0	0	0	1	ckd2	0	2	0	0	0
114	7	78	45.7	120	3	3	3	0	0	1	1	1	0	1	0	ckd2	0	2	1	1	1
116	7.5	58	46.3	30	4	2	1	0	0	0	0	1	0	1	0	ckd2	1	2	1	1	0
118	5.2	74	40	33	3.25	1	1	0	0	1	1	0	1	0	0	ckd3	0	2	0	0	0
120	5	97	44.1	26	3	1	1	0	0	0	1	1	0	1	0	ckd3	1	1	0	0	0
121	5.5	76	62.4	133	3	3	3	0	0	0	1	1	0	1	0	ckd2	0	1	0	0	1
123	5.3	82	47.1	60	2.5	2	2	0	0	0	1	1	1	0	1	ckd3	0	2	0	0	0
124	5.9	61	48.8	36	2.75	1	1	0	0	0	0	0	0	1	0	ckd3	0	2	1	1	0
125	6.4	96	54.4	87	2.5	3	2	0	0	1	1	1	0	0	1	ckd2	0	2	0	0	0
126	6.3	78	49.2	41	2.5	1	1	0	0	0	1	0	0	1	1	ckd2	0	1	1	1	0
130	7.1	83	43.8	38	3.5	2	1	0	0	0	1	1	0	1	0	ckd2	0	2	1	1	0
132	7.2	86	50.8	26	3	2	1	0	0	0	1	1	1	0	0	ckd2	0	2	0	1	0
133	6.3	69	56.4	38	2.75	1	1	0	0	0	1	1	1	0	0	ckd2	0	2	1	0	0
136	7.5	74	55.7	35	2.25	2	1	0	0	1	1	1	0	1	1	ckd4	0	1	0	1	0
138	7.3	60	48	28	2.75	2	1	0	0	0	0	1	0	1	0	ckd2	0	2	1	1	0
139	5.5	71	61.4	28	3.25	1	1	0	0	1	1	1	0	0	0	ckd2	0	2	1	0	0
140	7.1	78	51	38	2.5	1	1	0	0	1	1	1	0	1	0	ckd2	0	2	1	1	1
141	7.1	78	55.1	88	3	3	2	0	0	1	1	1	1	1	1	ckd2	0	2	1	0	1
142	7.1	78	57.5	39	2.75	1	1	0	0	0	1	1	0	1	1	ckd2	1	2	1	0	0
143	6	79	52.1	33	3.25	1	1	0	0	1	1	1	1	1	0	ckd2	1	2	0	1	0
144	6	56	55	33	3.75	1	1	0	0	0	0	0	0	0	0	ckd2	0	2	0	0	0
145	7.6	71	37.1	41	2.5	1	1	0	0	0	1	0	1	1	1	ckd2	0	2	0	0	0
146	7.7	81	59.8	76	3.5	3	2	1	1	1	1	0	1	1	0	ckd2	0	2	1	0	1
147	5.2	79	55.2	36	2.75	1	1	0	0	1	1	1	0	0	0	ckd2	1	2	0	1	0
148	6.4	91	44.8	33	2.5	1	1	0	0	0	1	1	1	1	1	ckd2	0	2	1	0	0
149	7.2	75	48.6	36	3	2	1	0	0	0	1	1	0	0	1	ckd2	0	2	1	0	0
152	6	77	55.3	38	3.5	1	1	0	0	1	1	1	0	1	0	ckd2	0	2	0	0	0
153	5.2	86	45.7	66	3	2	2	0	0	1	1	1	1	1	1	ckd4	0	1	0	1	0
154	7	78	37	36	3.5	1	1	0	0	1	1	1	0	0	0	ckd2	0	2	1	0	0
156	7.3	88	58.8	87	2.5	2	2	0	0	1	1	1	1	0	0	ckd2	1	2	0	1	0
159	7.6	59	58.4	76	3.5	2	2	0	0	1	0	0	0	1	0	ckd2	0	2	1	0	0
162	5	99	46.5	28	2.75	1	1	0	0	0	1	0	1	1	1	ckd2	1	2	1	1	0
164	6.4	81	53.7	62	2.5	1	1	0	0	1	1	0	1	1	1	ckd2	1	2	1	0	1
165	6	92	43.7	96	3.5	3	3	0	0	1	1	1	1	0	0	ckd2	1	2	0	1	0
166	5	80	58.8	33	3	1	1	0	0	1	1	1	0	0	0	ckd2	0	2	0	0	0
167	7.2	77	46	38	3.5	1	1	0	0	0	1	1	0	1	0	ckd2	0	2	0	1	0
169	5	87	58.8	33	2.75	1	1	1	0	0	1	1	1	1	1	ckd2	1	2	1	1	0
170	6.2	77	47.5	70	3	3	2	0	0	1	1	1	1	0	0	ckd2	0	2	0	0	0
171	6.3	87	53.7	45	2.5	2	1	0	0	1	1	1	1	0	1	ckd4	0	1	0	1	0
173	6.4	56	47.6	24	2.5	2	1	0	0	0	1	0	1	0	1	ckd3	0	2	0	0	0
175	5.9	59	61.3	38	3.5	1	1	0	0	1	0	1	0	1	0	ckd2	1	2	1	0	0
176	5	66	57.6	33	3	1	1	0	0	0	1	1	1	1	0	ckd3	1	2	1	0	0
179	7	79	55.4	63	2.5	3	2	0	0	0	1	1	1	1	1	ckd2	0	2	1	0	0
180	5.3	86	56.7	28	3	1	1	0	0	0	1	1	1	0	0	ckd3	0	2	0	1	0
182	5.5	85	49.6	33	3.5	2	1	0	0	0	1	1	1	1	0	ckd2	1	2	1	1	0
183	5	53	49.6	39	3	1	1	0	0	1	0	1	0	0	0	ckd4	1	2	0	0	0
184	6.3	82	53.2	66	3	3	2	0	0	1	1	1	0	1	0	ckd2	0	2	1	0	1
185	6.3	77	45.1	60	3	3	2	0	0	0	1	1	0	0	1	ckd3	0	2	0	1	0
186	6.1	76	39.2	26	3	2	1	0	0	0	1	1	0	1	1	ckd2	0	2	0	1	0
187	5.9	75	61.4	38	3.5	1	1	0	0	0	1	1	0	1	0	ckd2	0	2	1	0	0
189	6	91	45.3	26	2.5	1	1	0	0	0	1	1	1	1	1	ckd2	0	2	1	0	1
191	5.2	81	57.4	29	2.5	1	1	0	0	0	1	1	0	1	0	ckd3	0	1	0	1	0
196	7.3	64	45.6	46	2.5	1	1	0	0	1	0	1	0	0	1	ckd2	1	2	0	1	0
197	7.3	70	60.5	33	4	1	1	0	0	0	1	0	0	0	0	ckd2	0	2	0	0	0
198	6.1	60	48.9	57	2.5	1	1	0	0	1	0	1	0	0	1	ckd3	0	2	0	0	0
199	6.4	84	52.5	36	3	1	1	0	0	0	1	1	1	1	0	ckd2	0	2	1	1	0
201	7.3	71	44.7	65	3.5	1	1	0	0	0	1	1	0	1	1	ckd3	0	1	0	1	1
202	5.5	92	48.7	62	3.25	3	2	0	0	1	1	1	0	1	0	ckd2	1	2	0	0	1
203	6.1	70	55.1	38	2.5	2	1	0	0	0	1	1	0	1	1	ckd2	0	2	1	1	0
205	7.1	53	45.5	33	3	2	1	0	0	0	0	1	1	1	0	ckd2	0	2	1	1	0
206	5.8	68	58.9	37	3	1	1	0	0	0	1	1	0	1	1	ckd2	0	2	1	1	1
207	5.8	81	43.6	36	3.5	1	1	0	0	0	1	0	0	1	0	ckd2	0	2	1	1	0
210	5.2	78	46.3	28	3	1	1	0	0	0	1	1	1	0	0	ckd2	1	2	0	0	0
217	5.2	93	62.5	31	2.5	1	1	0	0	0	1	0	0	1	1	ckd2	0	2	0	0	0
218	5.9	68	44.7	24	4	2	1	0	0	1	0	1	0	1	0	ckd2	0	2	1	1	0
219	6.1	80	44.7	64	2.5	2	1	0	0	1	1	1	0	1	1	ckd5	0	1	1	0	1
222	6.3	56	51.3	82	2.5	2	2	0	0	0	0	1	0	1	0	ckd5	1	1	1	1	0
224	6	85	55.4	24	2.75	1	1	0	0	0	1	1	0	1	0	ckd2	0	2	0	0	0
226	6	76	60.2	38	2.75	2	1	0	0	0	1	0	0	0	0	ckd2	1	2	0	0	0
227	6	58	45.2	38	3	1	1	0	0	0	0	1	0	0	0	ckd2	0	2	0	0	0
229	7.8	62	44.9	67	2.5	2	1	0	0	1	0	1	0	1	1	ckd4	0	1	0	0	1
232	6.3	80	48.9	41	3	2	1	0	0	0	1	1	0	1	1	ckd2	0	2	1	1	0
233	7.3	88	47.6	40	2.75	2	1	0	0	0	1	1	1	1	1	ckd2	0	2	0	0	1
234	5.4	87	49.2	128	2.5	3	3	0	0	1	1	1	1	1	1	ckd3	1	2	1	1	0
235	5.2	74	51.1	78	2.75	2	2	0	0	1	1	1	0	1	0	ckd2	0	2	1	0	0
236	7.2	62	43.3	112	3.5	2	2	0	1	1	1	0	0	1	0	ckd2	0	2	1	0	0
238	5.5	96	43.6	24	3.25	1	1	0	0	0	1	1	0	0	0	ckd2	0	2	0	0	0
240	7.4	76	51.2	24	2.5	2	1	0	0	1	1	1	0	1	0	ckd2	0	2	1	0	0
243	7.1	88	54	63	3	3	2	0	0	1	1	0	0	1	1	ckd2	0	1	1	0	0
246	7.1	75	45.8	33	2.75	1	1	0	0	1	1	1	1	1	1	ckd2	0	2	0	1	0
247	7.7	86	44.3	72	2.75	3	2	1	1	1	1	0	0	1	1	ckd3	1	2	0	0	0
248	5.8	59	55.7	33	4	1	1	0	0	0	0	1	0	0	0	ckd2	1	2	0	0	0
249	6.1	86	47.5	35	2.75	3	1	0	0	0	1	1	0	0	1	ckd2	0	2	0	0	0
250	7.8	82	47.2	38	3	2	1	0	0	0	1	0	0	1	0	ckd2	0	2	1	1	0
251	5.7	94	47.8	47	2.5	1	1	0	0	1	1	1	0	0	1	ckd2	0	2	1	0	1
253	6.4	71	53.9	87	3	3	2	0	0	0	1	1	1	1	1	ckd2	0	2	1	0	0
254	7.8	66	52.2	28	3	1	1	0	0	0	0	0	0	1	0	ckd2	0	2	1	1	0
255	6.3	85	53.9	25	3	1	1	0	0	0	1	1	0	1	0	ckd2	0	2	0	0	0
256	5.6	59	60.9	28	3	1	1	0	0	0	0	1	0	0	0	ckd2	0	2	0	1	0
257	6.4	71	49.1	28	2.75	1	1	0	0	0	1	1	0	1	0	ckd2	0	2	1	0	0
258	5	80	57.4	36	3.5	2	1	0	0	0	1	1	0	0	0	ckd2	0	2	1	0	0
259	5.2	85	53	67	2.5	3	2	0	0	0	1	0	0	0	0	ckd2	0	2	0	0	0
260	7.2	58	44.7	26	3	2	1	0	0	1	0	0	0	1	1	ckd2	0	2	1	1	0
261	6.3	77	52.2	47	2.5	1	1	0	0	1	1	1	0	1	1	ckd2	0	2	1	0	0
262	5	79	33.3	68	2.75	3	1	0	0	1	1	1	1	1	1	ckd5	0	2	1	0	0
265	5.2	85	57.3	26	3.5	1	1	0	0	0	1	0	1	1	0	ckd2	0	2	1	0	0
267	5	72	40.2	33	3.5	1	1	0	0	0	1	0	1	1	0	ckd3	0	1	0	0	0
269	5.5	81	54.7	31	3	1	1	0	0	0	1	0	0	1	1	ckd2	1	2	0	0	0
270	5.1	78	44.6	48	3	1	1	0	0	1	1	1	1	1	0	ckd3	0	2	1	1	0
271	6.2	82	57.9	33	2.75	1	1	0	0	0	1	1	0	1	1	ckd2	1	2	1	0	0
273	7.8	55	53.7	69	3	2	2	0	0	1	0	1	0	0	0	ckd2	0	2	0	1	0
274	7.2	70	46.4	64	2.5	2	2	0	0	1	1	0	1	1	1	ckd3	1	1	0	1	0
276	6	70	60.5	33	3.5	1	1	0	0	0	1	1	0	1	0	ckd2	0	2	1	1	0
279	5.7	77	53.6	27	3.5	1	1	0	0	0	1	1	0	0	0	ckd2	0	2	0	1	0
280	7.8	70	49.5	40	3.5	2	1	0	0	1	1	1	0	1	1	ckd2	0	2	1	0	0
281	5.7	73	48.9	79	2.5	3	2	0	0	1	1	1	1	0	1	ckd3	1	2	0	0	1
283	7.5	60	44.4	33	3	2	1	0	0	1	0	1	0	1	1	ckd3	0	2	1	1	0
284	5.3	89	57.6	28	2.5	2	1	0	0	0	1	0	0	1	1	ckd2	0	2	1	1	0
285	7.6	61	48.4	33	3	1	1	0	0	0	0	0	1	1	0	ckd3	0	2	1	0	0
286	5.3	59	50.8	28	3.5	2	1	0	0	0	1	1	1	0	0	ckd2	1	2	0	1	0
287	6.3	52	56.2	33	3.5	1	1	0	0	0	0	1	0	1	0	ckd2	0	2	1	0	0
288	5.1	69	61.4	38	3	1	1	0	0	0	1	1	0	1	0	ckd2	1	2	0	1	0
290	5.4	54	57	38	3	1	1	0	0	1	0	1	0	1	0	ckd2	0	2	0	1	0
293	7.4	54	43.1	26	3.5	1	1	0	0	1	0	1	0	1	0	ckd3	0	2	1	1	0
294	7.4	71	48.4	93	3	2	2	0	0	0	1	0	0	1	1	ckd2	0	2	1	1	0
295	7	83	35.8	123	3	3	3	0	0	1	1	1	1	1	0	ckd2	1	2	1	0	1
297	7	84	42.1	100	3	2	2	1	1	1	1	0	0	0	1	ckd2	0	2	0	1	1
298	6.1	101	55.6	66	2.5	3	2	0	0	0	1	1	0	0	1	ckd2	0	2	0	1	0
301	6.2	53	48.7	28	3.25	2	1	0	0	0	0	1	0	0	0	ckd2	0	2	0	1	0
302	7.7	65	60.9	27	3	2	1	0	0	0	1	1	1	1	0	ckd3	1	2	0	0	0
304	7.3	68	56.9	95	2.75	2	2	0	0	1	1	1	0	1	1	ckd2	1	2	1	1	0
306	7.1	63	39.8	116	2.5	3	2	0	0	0	0	0	0	1	1	ckd5	1	1	0	1	0
307	6.4	64	51.2	28	3	2	1	0	0	1	0	1	0	0	1	ckd2	1	2	0	0	0
308	5.9	85	53	58	3.5	3	2	0	0	1	1	0	0	0	0	ckd2	0	2	0	0	0
310	7	88	29.3	74	2.5	3	2	0	0	1	1	0	0	0	1	ckd3	0	1	0	0	1
311	7.1	53	59.5	33	3	2	1	0	0	0	0	1	0	0	0	ckd3	1	2	0	0	0
312	5.9	73	63.8	33	3	2	1	0	0	1	1	1	0	0	1	ckd2	1	2	0	0	0
313	5.2	82	55.6	41	2.75	2	1	0	0	0	1	1	0	1	1	ckd2	1	2	0	0	0
315	5.9	82	50.2	24	3.5	1	1	0	0	0	1	1	0	0	0	ckd2	1	2	0	0	0
316	4.9	77	49.9	38	2.75	1	1	0	0	1	1	1	1	0	0	ckd2	1	2	0	0	0
317	6.2	57	61.2	36	3.5	1	1	0	0	0	0	1	0	0	0	ckd3	1	2	0	0	0
319	5.6	80	61	36	3.5	1	1	0	0	0	1	0	1	1	0	ckd2	1	2	1	0	0
321	6.3	88	48.8	76	3	2	2	1	1	1	1	0	1	0	1	ckd2	0	2	0	0	0
324	5.7	77	51.3	39	2.75	2	1	0	0	0	1	1	1	1	1	ckd2	1	2	0	0	0
325	5.9	84	55	28	3.5	1	1	0	0	0	1	1	0	1	0	ckd2	0	2	1	0	0
327	7	72	60.5	74	3	2	2	0	0	1	1	0	0	1	0	ckd2	1	2	1	0	0
330	4.9	75	43.4	36	3	1	1	0	0	0	1	1	0	1	0	ckd2	1	2	1	1	0
332	5.9	80	56.2	33	2.5	1	1	0	0	0	1	1	1	1	0	ckd2	0	2	0	1	0
333	7.1	75	58.7	28	2.75	2	1	0	0	1	1	1	1	0	1	ckd2	0	2	0	1	1
334	7.8	59	46.9	28	2.5	1	1	0	0	0	0	1	0	1	0	ckd2	0	2	1	0	0
335	5.9	88	43.1	38	3.5	1	1	0	0	0	1	1	1	1	0	ckd2	1	2	1	1	0
336	5.8	76	38.8	40	3	1	1	0	0	1	1	1	1	0	0	ckd3	0	2	0	0	0
339	5.2	82	59	38	2.5	2	1	0	0	0	1	1	1	0	0	ckd2	0	2	1	1	0
340	6.2	84	44.1	38	3.5	1	1	0	0	0	1	1	0	0	0	ckd2	0	2	0	0	0
341	5.2	87	43.3	36	3.25	2	1	0	0	0	1	1	1	1	0	ckd2	0	2	1	0	0
343	6.3	91	54.9	126	3	3	3	0	0	1	1	1	0	0	1	ckd2	0	2	0	0	0
344	6.1	81	61.1	33	3	2	1	0	0	0	1	1	1	1	0	ckd2	0	2	0	1	0
345	7.7	61	51	36	4	2	1	0	0	0	0	1	0	1	0	ckd2	1	2	0	0	0
346	5	67	38.1	27	2.5	2	1	0	0	1	1	0	0	0	0	ckd3	0	1	0	0	1
347	5.2	57	43.2	36	2.75	1	1	0	0	0	0	0	0	1	0	ckd2	0	2	0	0	0
348	5.6	85	43.6	28	3	1	1	0	0	0	1	0	0	1	0	ckd2	1	2	1	0	0
349	7.3	63	30.9	45	2.75	1	1	0	0	0	0	1	0	1	1	ckd4	1	1	0	1	0
350	5.2	67	42.1	108	3.5	3	3	0	0	0	1	0	0	1	0	ckd3	0	2	1	0	0
353	5.1	80	41.5	33	3.5	2	1	0	0	1	1	0	0	0	0	ckd2	0	2	1	1	0
354	4	85	55.4	36	3	1	1	0	0	0	1	1	0	0	0	ckd2	1	2	0	1	0
356	7.6	79	50.7	60	2.5	2	2	0	0	0	1	1	0	0	1	ckd2	1	2	0	0	0
358	5.4	63	50.4	36	2.75	2	1	0	0	0	1	1	1	1	0	ckd3	0	2	0	1	0
359	7.8	83	55	41	2.75	1	1	0	0	1	1	1	0	1	1	ckd2	0	2	1	0	1
360	5.6	93	48.1	36	2.5	1	1	0	0	0	1	1	1	1	0	ckd3	1	1	0	0	1
362	6.3	55	39.6	35	3	1	1	0	0	1	0	1	0	1	0	ckd5	0	1	0	0	0
363	5.2	64	50.7	62	2.75	2	2	0	0	1	0	1	0	0	0	ckd3	0	2	0	0	0
364	7	69	43.3	70	2.75	2	2	0	0	1	1	1	0	1	1	ckd3	1	2	1	0	0
365	6.2	80	57.9	110	3	3	3	0	0	1	1	0	1	1	0	ckd3	0	2	1	0	1
366	5.3	71	54.3	122	3	3	3	0	0	1	1	1	0	1	1	ckd2	0	2	1	0	1
367	5.4	86	56.8	28	3.5	1	1	0	0	0	1	1	0	1	1	ckd2	0	2	1	1	0
369	7.7	85	58.7	78	3.5	3	2	0	0	0	1	1	0	0	0	ckd2	1	2	0	1	0
370	7	81	50.2	68	2.5	3	2	0	0	0	1	1	1	1	0	ckd3	1	1	0	1	1
371	6.4	74	58.5	33	3	1	1	0	0	1	1	1	0	0	0	ckd2	1	2	0	0	1
372	4.4	71	57.8	26	3.5	1	1	0	0	0	1	1	0	1	0	ckd2	1	2	0	0	0
373	5.2	82	52.9	81	2.5	3	2	0	0	0	1	1	1	1	1	ckd2	0	2	0	1	1
374	6	60	61.9	33	4	1	1	0	0	0	0	1	0	0	0	ckd2	0	2	0	1	0
377	5.5	68	45.5	38	3	2	1	1	0	0	1	1	1	1	1	ckd2	1	2	1	0	0
378	5.4	64	41.1	43	2.75	2	1	0	0	0	0	1	0	1	0	ckd4	1	1	0	1	0
379	7.4	70	60.9	33	2.75	1	1	0	0	0	1	1	1	1	0	ckd2	0	2	0	1	0
380	5.1	76	62.8	28	4	1	1	0	0	0	1	1	0	0	0	ckd2	0	2	0	0	0
381	6.2	86	57.4	33	2.75	3	1	0	0	0	1	0	1	1	1	ckd2	0	2	1	0	0
382	4.9	59	48.5	30	3	1	1	0	0	1	0	0	0	1	0	ckd2	0	2	1	1	0
385	6.2	85	44.3	33	3.5	2	1	0	0	0	1	0	1	0	0	ckd2	0	2	0	0	0
386	5.7	76	43.7	33	2.5	2	1	0	0	0	1	1	1	1	0	ckd3	1	1	0	1	0
387	7.1	54	59.4	38	3	2	1	0	0	0	0	1	0	0	1	ckd3	0	2	1	1	0
389	4.7	84	43.3	25	3	1	1	0	0	0	1	0	0	1	0	ckd2	0	2	1	0	0
390	4.6	53	55.4	48	3.5	1	1	0	0	1	0	0	0	0	0	ckd2	0	2	0	0	0
391	5.3	80	61.1	67	2.5	3	2	0	0	0	1	1	0	0	0	ckd2	0	2	0	0	0
392	6.2	73	34.9	39	2.5	1	1	0	0	1	1	0	1	1	1	ckd2	0	2	0	0	1
393	5.2	70	42.9	69	2.5	3	2	0	0	0	1	1	1	1	0	ckd2	1	2	1	1	1
394	6.4	69	51.5	38	3.5	2	1	0	0	0	1	0	0	0	0	ckd2	0	2	0	0	0
395	7.5	55	53.4	28	2.75	2	1	0	0	0	0	1	0	1	0	ckd3	0	2	1	1	0
397	6.3	60	49.9	33	3.5	1	1	0	0	0	1	0	1	1	0	ckd2	1	1	0	1	0
398	5.8	68	43.5	26	3	1	1	0	0	0	1	1	0	0	0	ckd3	0	2	0	1	0
401	3.8	61	46.7	99	2.5	3	2	0	0	0	1	1	0	1	1	ckd2	1	2	1	1	0
403	5.4	56	51	30	3	1	1	0	0	1	0	0	0	0	0	ckd4	0	2	0	0	1
404	4.2	83	55.4	36	2.5	2	1	0	0	1	1	1	1	1	1	ckd2	1	2	1	0	1
405	5.1	91	48.6	33	3	1	1	0	0	0	1	1	1	1	0	ckd3	0	1	0	0	0
406	5.8	73	38.5	27	3	1	1	0	0	0	1	1	0	0	0	ckd2	0	2	1	1	0
407	7	84	54.6	58	3.5	3	2	0	0	1	1	1	0	0	0	ckd3	1	2	0	0	0
409	5.8	57	49.9	27	2.75	1	1	0	0	0	0	1	0	1	0	ckd3	0	2	0	0	0
413	7.3	70	52.7	24	3.5	2	1	0	0	0	1	0	1	1	0	ckd2	1	2	1	1	0
414	7.4	81	54.7	34	2.5	2	1	0	0	0	1	1	0	1	1	ckd2	1	2	1	1	0
415	5.1	71	48.5	86	2.75	2	2	0	0	1	1	1	1	0	1	ckd2	1	2	0	0	0
416	7.5	75	40.2	33	3.5	1	1	0	0	1	1	1	1	1	0	ckd3	1	2	1	0	0
417	5.6	74	55.4	58	3.5	1	2	0	0	1	1	1	1	1	0	ckd2	1	2	0	1	0
420	6.3	76	46.2	28	3	1	1	0	0	1	1	1	0	0	0	ckd2	0	2	0	0	0
423	5.6	81	47.9	25	2.75	1	1	0	0	0	1	0	0	0	0	ckd2	1	2	0	0	0
424	4.9	70	57.2	28	2.75	1	1	0	0	0	1	1	1	1	0	ckd2	0	2	1	1	0
425	6.4	78	62.4	35	2.75	1	1	0	0	1	1	1	0	0	1	ckd2	0	2	0	0	0
426	7.1	75	47.6	80	2.75	2	2	0	0	1	1	1	1	1	0	ckd4	0	1	0	0	1
430	5.3	84	62.4	70	3	2	2	0	0	1	1	1	1	0	0	ckd2	0	2	0	1	0
431	7.4	55	51	65	3.5	2	2	0	0	1	0	1	0	1	0	ckd2	0	2	0	1	1
432	5.9	65	46.4	66	4	3	2	0	0	1	1	1	1	1	0	ckd2	0	2	1	1	0
433	7.7	56	50.8	27	2.5	2	1	0	0	1	0	1	0	1	0	ckd3	0	2	0	0	0
434	5.8	72	49.7	87	2.5	3	2	0	0	1	1	1	0	1	1	ckd2	0	2	1	0	0
435	6.4	79	52.1	92	3	3	2	0	0	1	1	0	0	1	1	ckd2	0	2	0	1	0
436	4.7	62	35.5	64	3	3	2	1	1	1	1	1	0	1	1	ckd2	1	2	0	1	0
437	7.4	69	56	66	3.5	2	2	0	0	1	1	1	0	0	0	ckd2	0	2	0	0	0
438	5.6	71	57.1	36	2.75	1	1	0	0	0	1	0	0	1	0	ckd3	0	2	1	0	0
439	6.1	80	54.3	28	4	1	1	0	0	0	1	1	1	1	0	ckd2	0	2	1	0	0
441	6.3	65	48.6	33	3	1	1	0	0	1	1	0	1	0	0	ckd2	1	2	1	0	0
442	6.4	83	61.9	81	2.75	2	2	0	0	1	1	1	1	1	1	ckd2	0	2	1	0	1
443	6	58	50.6	30	2.75	1	1	0	0	1	0	0	0	1	0	ckd2	1	2	1	0	0
444	6.2	74	47.8	106	2.75	2	2	0	0	1	1	1	0	0	1	ckd2	0	2	1	0	1
445	4.7	88	49.2	72	2.5	3	2	1	1	1	1	0	0	1	1	ckd2	0	2	1	1	0
446	6.5	75	45.1	28	3.25	1	1	0	0	0	1	1	1	0	0	ckd2	0	2	0	1	0
447	7.2	51	61.9	63	2.75	3	2	0	0	1	0	1	0	1	1	ckd2	1	2	0	1	0
448	5.5	75	60.5	33	3.25	1	1	0	0	0	1	1	0	1	0	ckd2	1	2	1	1	0
449	7.5	65	51.2	73	2.75	3	2	1	1	1	0	1	0	1	0	ckd3	0	1	0	1	1
450	5.7	75	48.1	28	3.5	1	1	0	0	0	1	1	1	0	0	ckd2	0	2	0	1	0
451	6.3	79	49.4	28	3	1	1	0	0	0	1	1	0	1	0	ckd2	0	2	0	1	0
452	4.6	59	33.9	36	3.5	1	1	0	0	0	0	0	0	1	0	ckd3	0	2	0	0	0
453	5.7	85	58.5	33	3	2	1	0	0	0	1	1	1	0	0	ckd2	1	2	0	0	1
454	5.1	55	44.5	38	3.5	1	1	0	0	0	0	1	0	1	0	ckd2	0	2	1	0	0
455	7.3	64	38	30	3	1	1	0	0	0	1	1	0	1	0	ckd2	0	2	0	1	0
456	5.3	61	44.4	26	3	1	1	0	0	0	0	0	0	1	0	ckd3	0	2	1	1	0
457	6.1	91	52.4	99	2.75	2	2	0	0	0	1	1	0	1	1	ckd2	1	2	1	1	0
458	7.7	75	55.9	33	3	2	1	0	0	0	1	1	0	1	1	ckd2	1	2	1	0	0
461	5.1	75	58.1	36	4	2	1	0	0	0	1	1	0	1	0	ckd2	1	2	1	1	0
462	7.3	67	50.7	36	3.5	1	1	0	0	0	1	1	0	1	0	ckd2	0	2	1	1	0
465	5.7	77	50.1	33	3	2	1	0	0	0	1	0	0	0	0	ckd2	1	2	0	0	0
466	7	64	40.1	30	3	2	1	0	0	1	1	1	0	0	0	ckd2	1	2	1	1	0
467	6.3	58	57.6	33	3.5	2	1	0	0	0	0	1	1	1	0	ckd2	0	2	1	1	0
468	5.6	76	44.9	33	3.75	1	1	0	0	0	1	0	0	0	0	ckd3	0	1	0	0	0
469	5.1	85	51.5	38	3.5	1	1	1	0	0	1	0	0	0	0	ckd2	0	2	0	0	0
470	7.1	60	58.1	28	3.5	1	1	0	0	0	0	0	0	0	0	ckd2	0	2	0	0	0
473	6.4	76	61.9	96	3.25	3	2	0	0	1	1	1	0	1	0	ckd2	0	2	1	0	0
476	5.1	58	42.4	30	2.75	1	1	0	0	0	0	1	0	1	0	ckd3	0	2	1	1	0
477	5.3	71	51.2	63	3.5	3	2	0	0	1	1	0	1	1	0	ckd2	1	2	1	0	1
478	5.4	80	33.8	80	2.5	3	2	1	1	1	1	1	1	0	0	ckd3	0	2	0	0	0
481	4.7	87	44.9	77	2.75	3	2	1	1	1	1	1	1	0	1	ckd2	0	2	0	0	0
482	7.5	58	56.9	81	2.5	3	2	0	0	0	0	1	0	1	1	ckd2	0	2	1	1	1
484	7.2	57	57.4	33	3	2	1	0	0	0	0	1	0	1	0	ckd2	0	1	0	1	0
485	5.2	73	45.2	67	2.5	3	2	1	1	1	1	0	1	0	0	ckd2	0	1	0	0	0
486	7.2	63	48	24	3	2	1	0	0	1	0	1	0	0	0	ckd2	0	2	0	0	0
488	5.7	74	52.8	27	3	1	1	0	0	0	1	1	1	1	0	ckd2	0	2	1	0	0
489	7.2	54	33.5	30	2.5	2	1	0	0	1	0	1	0	0	0	ckd3	0	2	1	0	0
490	4.6	92	57.3	24	3	1	1	0	0	1	1	0	0	1	0	ckd2	1	2	0	1	0
491	5.5	52	58.5	36	2.75	2	1	1	0	0	0	1	0	0	0	ckd2	1	2	0	0	0
493	5.7	63	51.7	68	2.5	3	2	0	0	1	1	1	0	0	1	ckd2	0	1	0	0	0
494	5.1	70	51.2	30	3	1	1	0	0	0	1	1	0	1	0	ckd2	0	2	1	1	0
498	6.3	74	49.3	41	3	1	1	0	0	0	1	1	0	0	1	ckd3	0	2	0	0	0
499	7.1	62	54.8	33	3	1	1	0	0	1	0	0	0	1	0	ckd2	0	2	1	1	0
500	5.3	81	58	29	2.75	1	1	0	0	1	1	1	1	0	0	ckd2	0	2	0	1	0
501	5.1	81	53.1	36	3.5	1	1	0	0	0	1	1	0	1	0	ckd2	0	2	0	0	0
503	5.1	71	45.9	27	2.75	2	1	0	0	0	1	1	0	0	1	ckd3	0	1	0	0	0
504	5.3	57	51.8	105	2.25	2	2	0	0	1	0	1	0	0	1	ckd5	0	1	0	0	0
505	7.5	83	56.8	38	3.5	2	1	0	0	1	1	1	0	0	0	ckd2	1	2	0	0	0
506	5.6	78	55.4	38	2.75	1	1	0	0	0	1	1	1	0	1	ckd2	0	2	0	0	0
507	6.5	64	54.4	42	2.75	1	1	0	0	1	0	1	0	1	1	ckd2	0	2	1	1	0
508	6.3	78	58.2	38	2.75	2	1	0	0	1	1	1	1	1	1	ckd2	0	2	0	0	0
509	5.3	75	56.9	36	3.5	1	1	0	0	1	1	1	0	1	0	ckd2	0	2	0	0	0
512	6.4	69	44.4	26	4	1	1	0	0	1	1	1	0	1	0	ckd2	0	2	1	0	0
513	5.4	73	49	28	4	1	1	0	0	0	1	1	1	0	0	ckd2	0	2	0	1	0
515	7.2	78	57.8	30	3.5	1	1	0	0	1	1	1	0	0	0	ckd2	1	2	0	0	0
516	6	76	41.8	27	3.25	1	1	0	0	0	1	1	1	0	0	ckd3	0	2	0	0	1
517	7	91	54.2	33	3	2	1	0	0	1	1	1	1	0	1	ckd2	1	2	0	0	0
520	5.2	84	46.5	28	2.75	1	1	0	0	0	1	1	0	0	0	ckd3	0	1	0	0	0
521	6	79	52.3	36	3	1	1	0	0	0	1	1	1	1	0	ckd2	1	2	1	1	1
522	5.3	78	55.3	30	3.5	1	1	0	0	0	1	1	0	1	0	ckd2	0	2	1	0	0
523	6.5	78	56.4	29	3	2	1	0	0	0	1	1	1	0	1	ckd2	0	2	0	0	0
524	5.7	74	46.8	33	2.5	2	1	0	0	1	1	0	0	1	1	ckd2	0	2	0	0	1
525	5.2	53	49.7	66	3.25	2	2	0	0	1	0	1	0	0	0	ckd2	0	2	0	0	0
530	5.8	62	62.4	38	2.75	1	1	0	0	0	0	1	0	0	0	ckd2	0	2	0	0	0
532	7.4	52	48.1	66	2.5	2	2	0	0	1	0	1	0	1	0	ckd2	0	2	1	0	0
533	6	67	47.2	38	3.5	1	1	0	0	1	1	1	0	1	0	ckd2	0	2	1	1	0
537	7.5	65	59.2	123	2.5	3	3	0	0	0	1	0	0	0	1	ckd2	0	2	0	1	0
540	5.7	87	53	25	3.5	1	1	0	0	0	1	1	1	0	0	ckd2	0	2	0	0	0
542	7.4	74	58.9	39	3	2	1	0	0	1	1	1	1	1	1	ckd2	1	2	1	1	0
543	7.5	80	59.3	33	3	1	1	0	0	0	1	1	1	1	0	ckd2	0	2	0	0	0
546	4.1	67	58.7	33	3	1	1	0	0	1	1	1	0	1	0	ckd2	1	2	1	0	0
548	7	75	47.6	33	4	2	1	0	0	1	1	1	0	0	0	ckd2	0	2	0	1	0
549	7.3	52	52.6	33	3	2	1	0	0	0	0	1	0	1	1	ckd2	0	2	0	0	0
551	5.8	71	31.2	38	3	1	1	0	0	0	1	1	0	1	0	ckd3	1	2	0	0	0
552	7.1	85	50.2	25	2.75	2	1	0	0	0	1	0	0	1	1	ckd2	0	1	0	1	0
556	7.2	57	48.6	33	3.5	1	1	0	0	0	0	1	0	1	0	ckd2	0	2	0	1	0
557	7.5	74	47.2	56	2.5	2	2	0	0	1	1	1	0	1	0	ckd2	1	2	1	1	1
558	7.6	83	34.8	67	2.5	3	2	0	0	1	1	1	1	1	1	ckd5	0	2	0	0	1
561	6.3	63	47.3	28	3	1	1	0	0	1	0	1	0	1	0	ckd2	0	2	0	1	0
562	5.3	78	53.6	40	2.5	3	1	0	0	0	1	0	0	1	1	ckd2	0	2	1	0	0
564	5.6	89	48.3	38	3.25	1	1	0	0	1	1	0	0	1	0	ckd2	0	1	1	1	0
565	5.4	70	56.2	33	3	1	1	0	0	0	1	1	1	0	0	ckd3	1	1	0	1	0
566	6.4	80	61.1	36	3	1	1	0	0	0	1	1	1	0	0	ckd2	0	2	0	0	0
567	7.3	53	58.3	36	3.25	1	1	0	0	0	0	1	0	1	0	ckd2	0	2	0	0	0
568	5.8	59	55.1	36	2.5	3	1	0	0	0	1	1	1	0	1	ckd2	1	2	0	0	0
569	5	75	62.1	28	3	2	1	0	0	0	1	1	0	1	1	ckd2	0	2	0	1	0
570	5.4	79	59.1	120	2.5	3	3	0	0	1	1	1	0	1	1	ckd2	1	2	1	1	1
572	5.4	91	43.1	51	3	3	1	0	0	1	1	1	1	0	1	ckd5	1	1	0	1	0
574	5.2	79	48.9	90	2.75	3	3	0	0	0	1	1	0	0	0	ckd2	0	2	0	1	0
575	7.2	66	48.9	37	2.75	2	1	1	0	1	1	1	0	0	1	ckd2	0	2	1	0	1
576	7.1	59	58.4	108	2.75	2	2	1	0	1	0	1	1	1	1	ckd3	0	2	1	1	0
577	5.8	78	58.7	38	4	1	1	0	0	0	1	0	1	0	0	ckd2	0	2	0	0	0
578	7.6	65	45.9	98	2.5	2	2	0	0	1	1	1	1	0	0	ckd4	1	1	0	0	1
579	6.5	68	44.4	36	3	2	1	0	0	0	0	0	0	0	1	ckd3	0	1	0	0	0
580	5.8	75	43.4	94	2.75	3	3	0	0	0	1	0	0	0	1	ckd2	0	2	0	1	0
581	7.5	87	57.4	38	3	1	1	0	0	0	1	1	1	1	0	ckd2	1	2	1	1	0
583	5.4	69	46.1	70	2.5	3	2	0	0	1	1	1	0	1	1	ckd2	0	2	1	0	0
584	6.4	70	47.5	33	2.5	2	1	0	0	0	1	1	1	1	0	ckd2	0	2	1	0	0
585	6	82	39.4	60	3	3	2	0	0	1	1	1	1	0	1	ckd3	0	1	1	1	0
588	7.3	80	49.9	92	2.5	3	2	0	0	0	1	1	0	0	1	ckd3	1	2	1	0	0
591	5.9	64	53.6	33	3	1	1	0	0	0	0	0	0	1	0	ckd3	0	2	0	0	0
593	5.4	79	44.7	36	3	2	1	0	0	0	1	1	1	1	1	ckd2	1	2	1	0	0
595	7.1	92	52.9	119	2.5	3	2	0	0	0	1	1	0	1	1	ckd3	1	1	1	0	0
597	6.3	79	40.2	24	3.5	1	1	0	0	0	1	1	1	1	0	ckd2	0	2	1	0	0
599	5.8	79	38.1	37	3	1	1	0	0	1	1	1	1	1	0	ckd3	1	1	0	0	0
600	7.8	77	50.9	88	2.5	3	2	1	1	1	1	1	1	0	1	ckd2	0	2	0	1	0
601	6	86	56.8	38	3.5	1	1	0	0	0	1	1	0	1	0	ckd2	1	2	1	0	0
602	7.8	55	33.4	42	3	2	1	0	0	1	0	1	0	0	0	ckd4	0	1	1	0	0
603	5.1	68	44	112	2.75	3	3	0	0	0	0	1	0	0	1	ckd3	1	2	0	1	0
604	5.2	57	55	30	4	1	1	0	0	0	0	0	0	1	0	ckd3	0	2	0	1	0
605	5.5	54	50.5	68	2.75	3	2	0	0	1	1	1	0	1	1	ckd3	0	2	1	1	0
607	7.5	52	58.2	38	3.5	1	1	0	0	0	0	1	0	1	0	ckd2	1	2	1	1	0
608	7.4	85	54.3	60	3	2	2	0	0	1	1	1	1	1	0	ckd2	0	2	1	1	0
609	5.4	85	57.5	33	3	1	1	0	0	0	1	1	0	1	0	ckd2	0	2	1	0	0
610	5.8	59	45.5	28	3.5	1	1	0	0	1	0	0	0	0	0	ckd3	1	2	0	1	0
611	7	75	47.3	111	2.5	3	2	0	0	1	0	1	0	1	1	ckd4	0	1	0	1	0
612	5.6	76	55.3	52	2.75	3	2	0	0	1	1	1	0	1	0	ckd2	0	2	1	0	1
614	7.1	54	50.9	33	2.75	2	1	0	0	0	0	1	0	1	1	ckd2	1	2	1	0	0
615	6.5	76	54.8	99	3	3	3	0	0	0	1	1	0	1	0	ckd2	1	2	1	0	1
618	7.8	87	60.9	24	2.75	1	1	0	0	1	1	0	0	0	0	ckd2	0	1	0	0	0
619	6.1	72	35.9	68	2.75	1	1	0	0	1	1	1	0	0	0	ckd2	0	2	0	1	0
622	5.4	64	56.1	38	2.75	3	1	0	0	0	0	1	0	1	1	ckd2	0	2	1	0	0
623	6.4	84	59.2	33	3	1	1	0	0	0	1	1	1	0	0	ckd2	0	2	0	0	0
624	7.4	89	57.6	41	2.5	2	1	0	0	0	1	1	1	1	1	ckd2	0	2	0	0	0
626	5.3	85	55.2	65	3	3	2	0	0	1	1	1	0	0	0	ckd2	0	2	0	0	0
627	5.2	64	52.7	33	3.5	1	1	0	0	1	1	1	0	0	0	ckd3	0	2	0	1	0
628	5.1	76	56.3	24	3.5	1	1	0	0	1	1	1	0	1	0	ckd2	0	2	1	0	0
629	5.9	65	43.2	42	2.75	1	1	0	0	1	1	0	1	0	1	ckd2	0	2	0	0	0
630	7.4	86	56.5	40	2.5	2	1	0	0	1	1	0	0	1	0	ckd4	1	1	1	0	0
631	5.1	51	49.8	43	2.5	3	1	0	0	1	0	1	0	1	1	ckd2	1	2	1	1	1
634	5.5	80	45	35	2.75	2	1	0	0	0	1	1	1	1	1	ckd2	1	2	1	0	0
635	6.5	74	33.1	24	3	1	1	0	0	0	1	1	0	1	0	ckd2	0	2	1	1	0
636	7.2	70	53.8	56	3	3	2	0	0	1	0	1	0	1	1	ckd2	0	2	1	1	0
637	6.3	73	50.7	67	2.5	2	2	0	0	0	1	1	0	0	1	ckd2	0	2	0	0	0
639	7.3	73	47.1	32	2.75	1	1	0	0	0	1	1	0	1	1	ckd2	0	2	1	1	0
640	5.5	72	45.3	28	3	1	1	0	0	0	1	1	0	1	0	ckd2	1	2	1	0	0
641	6.2	75	48.1	39	2.75	1	1	0	0	1	1	1	1	1	1	ckd2	1	2	1	0	1
642	7	77	51.2	35	3	1	1	0	0	0	1	1	1	0	1	ckd2	1	2	0	1	0
643	5.3	91	56.3	67	2.75	3	2	1	1	1	1	1	0	1	1	ckd2	0	2	1	1	1
645	5.2	60	42.6	25	3.5	1	1	0	0	0	0	0	0	1	0	ckd2	0	2	1	0	0
646	6.8	59	62.2	36	3	2	1	0	0	1	0	1	0	0	0	ckd2	1	2	1	1	1
647	6.1	87	57.5	108	2.75	3	3	0	0	1	1	1	1	1	1	ckd2	0	2	1	1	1
648	5.5	71	46.7	24	3.5	1	1	0	0	0	1	0	1	1	0	ckd2	0	2	0	1	0
649	6.4	83	39.2	33	2.75	1	1	0	0	0	1	1	1	0	0	ckd2	0	2	1	1	0
650	5.2	77	44.4	26	3.25	1	1	0	0	0	1	1	0	0	0	ckd2	0	1	0	0	0
652	5.1	83	58.8	64	3	3	2	0	0	1	1	1	0	1	1	ckd2	0	2	0	0	1
655	5.8	83	54.9	25	3	1	1	0	0	0	1	0	0	0	0	ckd2	0	2	0	1	0
656	5.3	74	57.9	35	3	2	1	0	0	1	1	1	1	0	1	ckd2	1	2	0	0	1
657	5.2	66	61.1	33	3.5	2	1	0	0	0	1	1	0	0	0	ckd2	1	2	0	0	0
658	7	86	47	33	3.5	2	1	0	0	1	1	1	1	1	0	ckd3	1	2	1	1	0
659	7.2	62	53.5	38	3.25	1	1	0	0	1	0	1	0	1	0	ckd2	0	2	1	0	0
660	7.5	81	41	115	2.5	2	2	0	0	1	1	0	1	0	1	ckd4	0	1	0	0	1
661	7.1	57	52.3	30	2.5	2	1	0	0	0	0	1	1	1	0	ckd4	0	2	0	0	1
663	7.8	84	53.9	48	3	2	1	0	0	1	1	1	0	1	1	ckd2	0	2	0	1	0
665	5.7	64	44.2	25	3.5	1	1	0	0	0	0	1	1	1	0	ckd2	1	2	0	1	0
666	5.2	73	53.8	25	3.75	2	1	0	0	0	1	1	1	0	0	ckd2	0	2	0	1	0
667	7	80	50.1	83	2.5	3	2	0	0	0	1	1	1	0	1	ckd2	0	2	0	0	0
668	5.5	50	40	33	2.75	1	1	0	0	0	0	1	0	1	0	ckd3	0	2	1	0	0
669	7.5	74	43.5	70	2.75	2	2	0	0	1	1	0	1	1	1	ckd2	0	2	0	1	0
671	5.1	82	54.7	43	2.75	2	1	0	0	0	1	1	0	1	1	ckd4	0	1	0	1	0
672	7.1	83	48.5	33	3.5	1	1	0	0	0	1	0	1	1	0	ckd2	0	2	1	1	0
673	5.7	82	48.6	28	2.75	2	1	0	0	0	1	1	1	0	0	ckd2	1	2	0	0	0
674	7.1	78	43.3	28	2.75	2	1	0	0	0	1	1	1	0	0	ckd2	0	2	0	1	0
675	6.2	58	58.3	24	3.5	1	1	0	0	0	0	1	0	1	0	ckd2	0	2	0	0	0
676	6.4	73	50	33	3	1	1	0	0	0	1	1	0	1	0	ckd2	1	2	1	0	0
677	5.9	74	57.7	63	2.5	2	1	0	0	1	1	1	0	1	1	ckd3	1	1	0	1	1
678	5.6	74	56.1	35	2.5	1	1	0	0	0	1	1	1	0	1	ckd2	1	2	1	0	0
679	5.3	64	48.6	38	2.5	1	1	0	0	1	1	1	0	0	0	ckd2	1	2	0	0	0
680	7.4	56	39.4	60	2.75	2	2	0	0	1	0	1	0	0	0	ckd3	0	2	1	0	0
681	5.3	75	31.6	34	3.5	1	1	1	0	1	1	1	0	1	1	ckd2	0	2	1	0	1
682	6.2	51	48.3	36	3	1	1	0	0	1	0	1	0	0	0	ckd2	1	2	0	0	0
684	7.6	71	58.9	66	2.5	3	2	0	0	0	1	0	1	0	1	ckd2	1	2	0	0	0
685	5.2	83	45.5	28	3.5	1	1	0	0	0	1	1	0	0	0	ckd2	1	2	1	0	0
686	6.4	72	63.7	31	2.75	1	1	0	0	1	1	1	1	0	1	ckd2	1	2	0	0	0
691	6.2	77	54.4	33	3	1	1	0	0	1	1	1	0	1	0	ckd3	0	1	0	0	0
692	7.5	76	59.1	70	3	2	2	0	0	1	1	1	0	0	0	ckd2	0	2	0	0	0
694	5.2	65	61.4	60	3	2	2	0	0	1	0	1	0	0	1	ckd2	0	2	0	0	1
695	5.7	83	62.5	28	2.75	1	1	0	0	0	1	1	1	1	0	ckd2	0	2	1	1	0
696	7.7	56	39.5	25	3	2	1	0	0	0	0	1	0	1	1	ckd3	0	2	0	0	0
697	7.6	83	62	37	2.75	2	1	1	0	1	1	1	1	1	1	ckd2	0	2	1	0	0
700	7.5	63	53.6	128	3	3	3	0	0	1	0	0	0	1	1	ckd2	0	2	1	1	0
701	5.1	79	47.4	91	3.5	3	2	1	1	1	1	1	0	0	0	ckd2	1	2	1	0	0
702	5	85	53.7	33	2.5	1	1	0	0	0	1	0	1	0	1	ckd2	0	2	0	0	0
704	4.5	65	43.7	74	2.75	3	2	0	0	1	1	1	0	0	1	ckd3	0	1	0	0	0
705	7.1	78	54.7	36	3	1	1	0	0	0	1	1	0	1	0	ckd2	0	2	1	0	0
706	5.2	73	47.6	41	2.75	2	1	0	0	0	1	0	1	0	1	ckd2	1	2	0	0	1
707	5.1	89	50	38	3	1	1	0	0	0	1	1	0	0	0	ckd2	0	2	0	0	0
708	6.4	84	51.6	38	2.5	3	1	0	0	1	1	1	0	0	1	ckd2	0	2	0	0	1
709	5.9	67	55	84	2.75	3	2	1	1	1	1	0	0	0	1	ckd3	0	2	0	1	0
711	5	73	47.3	38	2.5	1	1	0	0	0	1	1	1	1	0	ckd2	1	2	1	0	0
713	5.3	79	51.3	33	3.5	1	1	0	0	0	1	1	0	1	0	ckd2	0	2	1	1	0
714	7.1	82	45.5	77	3.5	3	2	0	0	0	1	1	0	0	0	ckd2	1	2	0	1	0
715	5.2	78	54	29	2.5	3	1	0	0	0	1	1	1	0	1	ckd3	0	2	0	0	0
717	5.7	64	59.8	33	3.5	1	1	0	0	1	0	0	0	1	0	ckd2	0	2	1	0	0
719	6.7	57	58.8	82	2.75	3	2	0	0	0	0	1	0	0	1	ckd2	0	2	0	0	1
720	5.1	78	62.5	28	2.75	1	1	0	0	0	1	1	1	1	0	ckd2	0	2	0	0	0
721	5.8	77	56.6	28	2.5	2	1	0	0	0	1	1	0	1	1	ckd2	0	2	1	0	0
722	5.1	75	59.5	27	3	1	1	0	0	0	1	0	0	1	0	ckd2	1	2	0	1	0
724	4.8	95	59.2	27	2.5	2	1	0	0	1	1	1	1	0	1	ckd2	1	2	0	0	0
725	6.2	79	56.4	33	3	2	1	0	0	0	1	1	0	1	0	ckd2	0	2	0	0	0
730	7.4	76	60.9	36	3	1	1	0	0	0	1	1	0	0	0	ckd2	0	2	0	0	0
733	7	61	57.9	64	3	2	2	1	1	1	0	1	0	0	1	ckd3	0	2	0	1	0
735	7.3	56	49.7	28	3	1	1	0	0	1	0	1	0	1	0	ckd3	0	2	1	1	0
736	7.6	77	54.7	38	3	1	1	0	0	0	1	1	1	0	1	ckd2	0	2	0	0	1
737	5.3	55	52.4	60	2.5	2	2	0	0	0	0	1	1	1	1	ckd4	0	1	0	0	1
739	6.5	63	43.7	42	2.5	3	1	0	0	1	0	1	0	1	1	ckd3	0	2	0	0	0
740	5.6	89	46.9	24	3	1	1	0	0	0	1	1	0	1	0	ckd2	0	2	1	1	0
741	5.4	89	54.7	26	3.5	1	1	0	0	0	1	1	0	0	0	ckd2	0	2	0	0	0
742	6.2	64	48.1	38	3.5	1	1	0	0	0	1	1	0	0	0	ckd2	0	2	0	1	0
744	5.3	87	54.4	33	3.25	1	1	0	0	0	1	0	1	1	0	ckd2	0	2	0	1	0
745	5.2	89	50.5	30	2.5	1	1	0	0	0	1	1	0	1	1	ckd2	0	2	0	1	0
746	5.3	77	50.7	30	2.75	1	1	0	0	0	1	1	1	0	0	ckd2	0	1	0	1	0
747	5.2	92	43.3	30	2.75	2	1	0	0	1	1	1	0	0	0	ckd2	1	2	0	0	0
748	5	72	55.8	33	2.5	1	1	0	0	0	1	1	0	1	0	ckd2	0	2	0	0	0
750	7.1	81	57.3	35	2.5	2	1	0	0	0	1	1	1	1	0	ckd4	1	1	0	0	1
753	7.4	72	62.2	36	3.5	1	1	0	0	1	1	1	1	0	0	ckd2	0	2	0	0	0
754	3.6	96	53	36	3	1	1	0	0	1	1	1	0	1	0	ckd2	0	2	0	0	0
755	7.1	63	56.4	56	2.75	3	2	0	0	0	1	1	1	1	0	ckd2	0	2	1	1	1
758	6.4	72	49.1	38	2.75	1	1	0	0	0	1	1	1	1	0	ckd2	0	2	1	1	0
760	5.9	82	52.1	69	2.5	2	2	0	0	1	1	1	0	1	1	ckd3	0	1	1	0	1
761	5.8	90	44.9	36	3.25	1	1	0	0	0	1	0	0	0	0	ckd2	0	2	0	1	0
762	5	72	44.8	39	2.5	1	1	0	0	1	1	0	1	0	1	ckd2	0	2	0	1	0
764	5.4	72	47.9	38	2.5	2	1	1	0	0	1	1	0	1	1	ckd2	1	2	1	0	0
765	6.1	72	48.4	26	2.75	1	1	0	0	0	1	1	0	1	0	ckd2	0	2	1	1	0
767	6.5	53	61	33	3	1	1	0	0	1	0	1	0	1	0	ckd2	0	2	1	0	0
768	6	81	50.6	28	2.5	1	1	0	0	0	1	1	1	1	1	ckd2	0	2	0	1	0
769	7.8	70	56.9	116	2.5	3	2	0	0	1	1	0	1	1	1	ckd2	0	2	1	0	1
770	7	77	59.4	24	3.5	1	1	0	0	1	1	1	1	1	0	ckd2	0	2	1	0	0
771	5.2	71	56.4	27	3.5	1	1	0	0	1	1	1	0	0	0	ckd2	0	2	0	0	0
772	7.2	74	50	33	2.75	3	1	0	0	0	1	1	1	1	1	ckd2	0	2	1	0	0
774	4.5	67	57.7	40	2.5	1	1	0	0	1	1	0	1	1	1	ckd2	1	1	0	1	0
776	5.1	55	54.1	81	2.75	2	2	0	0	1	0	1	0	1	1	ckd2	0	2	1	0	1
777	6.1	77	53	36	2.75	1	1	0	0	1	1	1	1	0	0	ckd3	0	1	0	1	1
778	7.7	70	52.8	99	2.5	3	3	0	0	1	1	1	0	1	0	ckd2	0	2	1	1	1
779	7.5	83	50.2	36	3.5	2	1	0	0	0	1	1	1	0	0	ckd2	0	2	0	1	0
780	7.2	61	43.9	120	3	3	3	0	0	0	0	1	0	1	0	ckd2	0	2	0	0	0
781	6.5	77	56.1	64	3.5	3	2	1	1	1	1	1	0	0	1	ckd2	0	2	0	1	0
784	5.5	75	51.4	25	3	1	1	0	0	0	1	1	0	1	0	ckd2	0	2	1	1	0
785	4.8	55	63	27	3.25	1	1	0	0	0	1	1	0	1	0	ckd2	0	2	1	0	0
787	6	57	50.5	33	3.5	2	1	0	0	0	0	1	0	1	0	ckd3	0	2	1	1	0
790	6.5	76	52.7	54	2.75	3	1	0	0	0	1	0	1	1	1	ckd2	0	2	1	1	0
792	5.3	66	56	40	3	1	1	0	0	1	1	1	0	1	1	ckd2	0	2	1	1	1
793	5.2	82	33.4	38	2.75	2	1	0	0	1	1	1	1	1	0	ckd2	0	2	1	0	0
795	7	69	59.3	37	2.5	1	1	0	0	0	1	1	1	1	1	ckd2	0	2	0	1	0
796	5.9	78	54.3	38	2.75	1	1	0	0	0	1	1	1	1	0	ckd2	1	2	1	1	0
798	5.2	74	61.8	51	2.5	1	1	0	0	1	1	0	1	0	1	ckd2	0	2	1	0	0
799	6.5	82	37.7	67	2.5	2	2	0	0	1	1	1	1	0	1	ckd5	1	2	0	1	1
800	5.8	77	55.6	33	3.5	1	1	0	0	0	1	1	0	1	0	ckd2	0	2	0	0	0
801	6	73	48.3	30	3	1	1	0	0	1	1	0	1	1	1	ckd2	0	2	0	0	0
803	5.9	50	53.1	33	3	1	1	0	0	0	0	1	0	0	0	ckd2	1	2	0	0	0
804	5.1	70	50.5	38	2.5	1	1	0	0	0	1	1	0	1	0	ckd3	1	2	1	1	0
805	6	79	52.4	38	3.5	1	1	0	0	1	1	0	0	0	0	ckd2	0	2	0	0	0
807	7.1	52	48.6	53	2.5	1	1	0	0	1	0	1	0	0	1	ckd3	1	1	0	0	1
811	6.4	89	54.2	28	4	2	1	0	0	0	1	1	0	1	0	ckd2	0	2	0	1	0
813	6.5	67	50.6	24	2.5	1	1	0	0	0	1	1	1	1	0	ckd3	0	1	1	1	0
815	7.4	59	54.7	28	3	1	1	0	0	0	0	1	0	0	0	ckd3	1	2	0	0	0
816	5.8	92	50.6	68	3.5	3	2	0	0	0	1	1	0	0	0	ckd2	1	2	0	1	0
817	5.8	70	62.9	30	3	1	1	0	0	0	1	1	1	0	0	ckd2	1	2	0	0	0
818	5.5	61	49.8	33	2.75	1	1	0	0	1	0	1	1	0	0	ckd3	0	2	0	0	0
819	5.7	72	59.1	26	2.75	1	1	0	0	1	1	1	0	1	0	ckd2	0	1	1	1	0
820	7.1	85	46.7	33	3	1	1	0	0	0	1	0	0	1	0	ckd2	0	2	0	1	0
821	7.3	74	62	25	3.5	1	1	0	0	0	1	0	0	1	0	ckd2	1	2	1	0	0
824	7.1	83	46.3	58	2.5	2	2	0	0	1	1	1	0	1	1	ckd2	0	2	1	0	0
827	7.3	68	56.9	30	2.75	1	1	0	0	0	1	1	1	1	1	ckd2	0	1	1	1	0
829	7.2	91	56.6	28	3	1	1	0	0	0	1	1	0	1	0	ckd2	0	2	1	1	0
831	7.6	71	52.1	33	3	1	1	0	0	0	1	1	1	1	0	ckd2	1	1	1	0	0
832	7.2	73	51.8	83	2.25	2	2	1	0	1	1	1	0	0	1	ckd5	0	1	0	0	1
833	6.2	83	57.4	116	3	2	2	0	0	1	1	1	1	0	0	ckd2	1	2	0	1	1
834	7.3	79	62.4	64	3	2	2	0	0	1	1	1	1	1	0	ckd2	0	2	1	1	0
837	5.2	68	48.9	33	2.75	1	1	0	0	1	0	1	0	0	0	ckd2	0	2	0	1	0
839	7.3	82	42.1	125	2.25	3	3	0	0	1	1	1	1	1	0	ckd3	0	1	0	1	1
840	6	74	56.9	26	2.75	3	1	0	0	0	1	1	0	0	1	ckd2	1	2	0	0	0
841	7.3	78	44.2	38	2.5	1	1	0	0	1	1	0	0	1	1	ckd2	0	2	0	0	0
842	5.1	72	47.3	33	2.75	1	1	0	0	0	1	1	1	0	0	ckd2	1	2	1	0	0
843	6.4	85	56.1	38	3	1	1	0	0	0	1	1	1	0	0	ckd2	0	2	0	1	0
844	7	79	62.9	62	2.5	3	2	0	0	0	1	0	1	1	1	ckd2	0	2	1	1	0
846	7.5	81	56	30	2.5	1	1	0	0	0	1	1	0	1	0	ckd2	1	2	1	0	0
847	6.5	81	61.5	36	3.5	2	1	0	0	0	1	1	0	0	0	ckd2	0	2	0	0	0
848	5.1	87	47.4	56	2.25	3	2	0	0	1	1	1	0	1	0	ckd4	0	1	0	1	1
849	5.2	58	52.1	28	3	1	1	0	0	1	0	1	0	0	0	ckd2	1	2	0	0	0
850	6.5	61	51.8	24	2.5	3	1	0	0	1	0	1	0	0	0	ckd2	0	2	0	0	0
851	7.6	79	55.9	33	3	2	1	0	0	1	1	1	0	0	1	ckd2	1	2	0	1	0
853	7	54	54.7	27	2.75	1	1	0	0	0	0	1	0	0	0	ckd4	0	1	0	0	0
854	7.5	68	52.6	25	3	1	1	1	0	1	1	1	0	0	1	ckd2	0	2	0	0	0
855	7.5	83	37.5	78	2.5	3	2	1	1	1	1	1	0	1	1	ckd3	0	2	0	1	0
856	5.2	81	53.8	30	3	1	1	0	0	0	1	1	0	0	0	ckd2	1	2	0	0	0
858	7.3	72	59.8	28	3	1	1	0	0	0	1	1	1	1	0	ckd2	1	2	1	0	0
860	6.4	70	59.6	27	3.5	2	1	0	0	1	1	0	0	1	0	ckd2	1	2	1	1	0
861	6	84	55.3	33	3	1	1	0	0	0	1	1	0	1	0	ckd2	0	2	1	1	0
863	4.5	60	57.8	36	3.5	1	1	0	0	0	0	1	0	1	0	ckd2	0	2	0	0	0
864	5.7	56	55.1	35	3	1	1	0	0	0	0	1	0	0	0	ckd4	0	2	0	1	0
866	5.4	54	50.7	26	3	1	1	0	0	0	1	0	0	0	0	ckd2	0	2	0	1	0
869	5.8	79	40.7	29	2.75	1	1	0	0	0	1	1	1	0	0	ckd2	0	2	0	0	0
870	7	75	56.5	58	2.5	1	1	0	0	1	1	1	1	0	1	ckd3	1	1	0	1	1
871	5.4	71	56.9	24	2.75	1	1	0	0	1	1	1	1	1	0	ckd2	0	2	0	0	0
872	7.1	76	46	28	2.5	2	1	0	0	0	1	1	0	1	0	ckd2	0	2	1	0	0
873	5.6	74	45.6	86	2.5	2	2	0	0	1	1	1	0	0	1	ckd2	0	2	0	0	1
876	7.4	81	49	36	2.5	2	1	0	0	0	1	1	0	1	1	ckd2	0	2	1	0	0
878	5.8	83	54.2	67	3.5	3	2	0	0	1	1	1	1	0	0	ckd2	0	2	0	0	0
879	7.3	64	49.6	33	2.5	1	1	0	0	0	0	1	0	0	1	ckd2	0	2	0	0	0
880	4.5	54	51.7	33	2.5	1	1	0	0	0	1	1	1	1	0	ckd2	0	2	1	1	0
881	5.3	60	61.7	26	3.5	1	1	0	0	1	0	1	0	0	0	ckd2	1	2	1	0	0
882	7.1	55	40.5	40	3	2	1	0	0	1	0	1	0	1	1	ckd4	0	1	0	0	0
883	6	61	57.7	27	2.75	2	1	0	0	1	0	1	0	0	0	ckd3	0	2	0	0	0
884	5.4	75	36.6	118	2.5	3	3	0	0	1	1	1	1	0	1	ckd2	1	2	1	1	0
886	6.4	67	51.8	26	2.75	1	1	0	0	0	1	1	0	0	1	ckd2	0	2	0	0	0
887	6.5	89	50.2	33	3.25	2	1	0	0	0	1	1	1	0	0	ckd2	1	2	1	0	0
889	6	50	47.8	33	3	1	1	0	0	0	0	0	0	1	0	ckd2	1	2	1	0	0
890	6.4	76	45.4	28	2.5	2	1	0	0	1	1	1	1	1	1	ckd2	0	2	0	0	0
892	7.3	52	58.9	66	3.5	2	2	0	0	1	0	1	0	1	0	ckd2	1	2	0	0	0
893	5.2	79	44.2	36	4	2	1	0	0	0	1	0	0	1	0	ckd2	1	2	0	1	0
896	5.9	85	48.2	37	2.5	1	1	0	0	1	1	1	0	0	1	ckd2	0	2	0	1	1
899	7.6	64	55.8	97	2.5	3	2	0	0	0	0	1	0	1	1	ckd2	0	2	1	1	1
900	7	69	50.6	112	3.5	2	2	0	0	0	1	0	0	0	0	ckd2	0	2	0	0	0
901	7.5	71	47.1	65	2.25	3	2	0	0	1	1	1	0	1	1	ckd5	0	1	0	0	1
903	5.2	81	48.6	30	3	1	1	0	0	0	1	1	1	1	0	ckd3	1	2	1	1	0
906	7.1	74	50.7	30	3	1	1	0	0	1	1	0	1	1	0	ckd2	1	2	0	1	1
907	7.2	93	43.8	25	3	1	1	0	0	0	1	1	0	1	0	ckd2	0	2	1	0	0
908	7.7	72	53	60	3	3	2	0	0	1	1	0	1	0	1	ckd2	0	2	0	1	0
909	7.2	60	55.6	35	2.5	2	1	0	0	1	1	1	0	0	1	ckd2	0	2	0	1	1
911	6.4	73	50.3	65	3	3	2	0	0	1	1	0	0	0	1	ckd2	0	2	0	0	0
914	7.5	51	51.3	28	2.5	2	1	0	0	0	0	0	0	0	0	ckd2	1	2	0	1	0
915	5.3	64	51	38	3	1	1	0	0	1	1	1	1	1	0	ckd2	1	1	1	0	0
917	7.8	92	55.1	28	3	1	1	0	0	0	1	1	1	1	0	ckd2	0	2	1	0	0
918	5.2	67	52.9	47	3	1	1	0	0	1	1	1	1	0	1	ckd2	0	2	0	0	0
921	5.6	70	48.7	33	3.5	1	1	0	0	0	1	0	1	1	0	ckd2	0	2	1	1	0
922	5.7	70	45.6	76	2.5	3	2	1	1	1	1	0	1	1	1	ckd3	0	2	0	0	0
923	5.4	80	43.8	29	3	1	1	0	0	0	1	1	0	1	0	ckd2	0	2	1	1	0
924	5.3	51	51	28	3	2	1	0	0	0	0	1	0	1	1	ckd2	0	2	0	1	0
925	5.7	96	60.4	64	2.75	3	2	0	0	1	1	1	0	1	1	ckd2	0	2	1	0	0
928	7	80	58.9	33	3	2	1	0	0	0	1	0	0	1	0	ckd2	0	2	1	0	0
929	7.3	74	47.4	36	3.5	1	1	0	0	1	1	0	0	1	0	ckd2	0	2	1	0	0
931	6	85	45.4	38	3	1	1	0	0	0	1	1	1	1	0	ckd2	0	2	0	0	0
933	7.2	61	43.3	33	3.5	1	1	0	0	0	0	1	0	1	0	ckd3	0	2	1	1	0
934	5.9	75	57.1	33	3.5	1	1	0	0	0	1	1	0	0	0	ckd2	1	2	0	0	0
935	7.1	53	54.1	36	2.75	1	1	0	0	1	0	1	0	0	1	ckd3	1	2	0	0	0
937	5.3	75	45.1	76	3	3	2	0	0	0	1	0	1	0	0	ckd2	1	2	0	0	0
938	6.8	57	43.3	48	2.5	1	1	0	0	1	0	1	0	0	1	ckd2	1	2	1	0	1
941	5.8	91	34	60	2.5	2	2	0	0	0	1	1	0	1	1	ckd3	0	1	0	0	0
943	7.7	86	43.7	25	3	1	1	0	0	0	1	1	0	0	0	ckd2	0	2	0	0	0
945	7.6	78	61.2	75	2.5	3	2	0	0	1	1	0	0	1	0	ckd2	1	2	1	0	1
947	7.3	66	44.5	27	3	2	1	0	0	1	1	1	1	0	1	ckd3	1	1	0	0	0
948	6.2	66	48.5	38	3	1	1	0	0	0	1	1	0	1	0	ckd3	1	2	1	1	0
949	6	56	46.5	33	2.75	1	1	0	0	0	0	0	1	0	0	ckd2	1	2	0	0	0
952	7.6	92	47.4	64	2.5	2	2	0	0	1	1	1	1	1	1	ckd2	0	2	1	0	1
953	5.1	50	51.8	54	2.75	1	1	0	0	1	0	1	0	1	1	ckd2	0	2	1	0	1
954	5.6	69	52.1	38	2.5	1	1	0	0	0	0	0	0	1	1	ckd2	0	2	0	0	0
957	7.4	85	52.2	38	2.5	3	1	1	0	1	1	1	1	1	0	ckd2	1	2	1	0	1
961	7.1	67	44.5	33	2.75	1	1	0	0	1	1	1	0	0	0	ckd2	1	2	0	0	0
962	6.5	81	55	38	3	1	1	0	0	0	1	1	0	0	0	ckd3	0	2	0	0	0
963	7.2	82	50.3	32	3	1	1	0	0	0	1	1	1	0	0	ckd4	0	1	0	0	1
964	6.2	82	54.8	33	2.75	2	1	0	0	1	1	1	0	0	0	ckd3	0	2	0	0	0
966	7.3	66	45.9	33	3.25	1	1	0	0	0	1	1	1	0	0	ckd2	0	2	0	1	0
969	5.2	92	49.3	38	3.5	1	1	0	0	0	1	1	0	0	0	ckd2	0	2	0	0	1
970	7.2	82	53.2	36	3.5	1	1	0	0	0	1	1	1	0	0	ckd2	1	2	0	0	0
971	7.5	64	52.2	34	2.5	2	1	0	0	0	0	1	0	1	1	ckd3	0	2	1	0	0
975	5.6	68	46.9	38	3.5	1	1	0	0	0	1	1	1	0	0	ckd2	0	2	0	1	0
977	5.8	57	50	25	3	1	1	0	0	1	0	1	0	1	0	ckd2	0	2	0	1	0
982	5.8	89	56.1	34	3	2	1	0	0	0	1	1	0	1	1	ckd2	0	2	1	1	0
984	6.5	78	60	36	3	1	1	0	0	0	1	1	0	0	0	ckd2	0	2	0	0	0
988	5.8	72	56.4	36	3	1	1	0	0	0	1	1	1	1	0	ckd2	0	2	1	1	0
989	7.2	85	61.6	30	3.5	1	1	0	0	0	1	1	0	1	0	ckd2	1	2	1	1	0
990	7	73	50.8	25	3	2	1	0	0	0	1	1	0	1	0	ckd2	0	2	1	1	0
992	5.4	75	47.6	90	2.75	3	2	0	0	1	1	1	0	1	0	ckd3	0	1	0	0	0
993	5.6	92	55.5	36	2.5	1	1	0	0	0	1	0	0	1	1	ckd2	0	2	1	0	0
994	6.2	80	59.7	79	3.5	3	2	0	0	0	1	1	0	1	0	ckd2	0	2	1	1	0
996	5.1	79	50.3	30	2.75	2	1	0	0	0	1	1	0	0	1	ckd2	0	2	0	1	0
997	7	62	49.2	28	2.75	2	1	0	0	0	0	1	1	1	1	ckd3	0	2	1	1	0
998	5.3	55	46.4	36	3.25	1	1	0	0	0	0	1	0	1	1	ckd2	0	2	0	1	0
999	5.8	85	41.5	35	2.5	1	1	0	0	0	1	1	1	0	0	ckd3	0	1	0	0	0
1001	7	70	62.3	26	3.5	1	1	0	0	0	1	0	0	0	0	ckd2	1	2	1	0	0
1002	5.4	74	40.7	49	2.5	2	1	0	0	1	1	1	1	0	1	ckd3	0	1	0	0	0
1003	7.6	56	43.5	43	2.5	2	1	0	0	0	0	1	0	0	1	ckd3	0	2	1	1	1
1004	6.9	71	43	42	2.75	1	1	0	0	0	1	1	1	1	0	ckd3	0	1	1	1	1
1007	5.2	88	42.1	38	2.5	1	1	0	0	0	1	0	1	1	0	ckd3	1	1	0	1	0
1008	5.2	56	43.4	28	3.5	1	1	0	0	0	0	1	0	0	0	ckd3	0	2	0	0	0
1010	6.4	81	56	66	3.5	3	2	0	0	1	1	1	0	0	0	ckd2	1	2	0	1	0
1012	5.3	65	38.9	41	3	2	1	0	0	0	1	0	0	1	1	ckd2	0	2	1	0	0
1013	7.7	66	46.1	42	2.75	1	1	0	0	0	0	1	0	1	1	ckd2	0	2	0	0	1
1014	7.3	50	51.3	24	3.5	1	1	0	0	1	0	1	0	0	0	ckd2	0	2	0	0	0
1015	7.6	70	59.7	73	3	2	2	0	0	1	1	1	0	0	1	ckd3	0	2	1	1	1
1017	7.7	60	46	28	3.5	2	1	0	0	1	1	1	1	1	0	ckd2	0	2	1	0	0
1018	6.2	71	44.2	66	2.25	3	2	0	0	1	1	1	0	0	1	ckd2	0	2	0	0	0
1020	7.6	58	42.8	33	3.25	1	1	0	0	0	0	1	0	0	0	ckd3	0	2	1	0	1
1022	6.4	78	46.7	68	3	2	2	1	1	1	1	1	0	1	0	ckd2	0	2	0	0	1
1029	6.4	77	47.7	46	2.5	2	1	0	0	1	1	1	0	0	1	ckd3	1	1	0	0	1
1030	6.2	77	53.2	34	3	1	1	0	0	1	1	1	1	0	0	ckd3	0	1	0	1	1
1031	7.7	82	45.5	83	2.5	2	2	0	0	1	1	1	1	1	1	ckd2	1	2	1	0	1
1033	7.7	87	58	28	2.5	2	1	0	0	1	1	1	1	1	0	ckd3	1	2	1	0	1
1034	6	71	57.6	46	2.5	2	1	0	0	0	1	1	0	1	1	ckd2	0	2	0	0	0
1035	5.6	81	47.5	33	3.5	1	1	0	0	0	1	1	0	1	0	ckd2	1	2	1	1	0
1036	6.4	84	45.9	34	3.5	1	1	0	0	1	1	1	0	0	1	ckd2	1	2	1	1	0
1038	6.2	55	53.9	28	3.5	2	1	0	0	0	0	1	0	1	0	ckd3	0	2	1	1	0
1040	6	88	56.8	89	2.5	2	2	0	0	1	1	1	1	1	0	ckd2	0	2	1	0	0
1041	5.3	73	45.8	26	3	1	1	0	0	0	1	1	0	0	1	ckd2	0	2	1	0	0
1042	6.2	78	55.3	40	2.5	3	1	0	0	1	1	1	0	1	1	ckd2	1	2	1	1	1
1043	7.6	81	47.7	38	2.5	1	1	0	0	1	1	1	0	0	0	ckd2	0	2	0	0	0
1044	5.3	81	57.1	40	2.75	1	1	0	0	0	1	1	0	1	1	ckd2	1	2	1	0	1
1045	5.1	78	58.3	29	3	1	1	0	0	0	1	1	1	0	0	ckd2	0	2	0	0	1
1047	6.4	57	42.5	48	2.75	2	1	0	0	0	0	0	0	0	0	ckd3	0	2	0	1	0
1051	6.4	65	62.5	35	3.5	2	1	1	0	0	0	1	0	0	1	ckd3	1	2	0	1	0
1052	7.7	73	51	35	3	1	1	0	0	1	1	0	0	1	1	ckd2	0	2	1	0	0
1054	7.7	62	60.2	33	2.75	2	1	0	0	0	0	1	0	1	1	ckd3	0	2	0	0	0
1056	7.4	59	60.8	115	4	3	3	0	0	0	0	1	1	0	0	ckd3	0	2	1	0	0
1058	7.6	90	54.3	30	3.25	2	1	0	0	0	1	0	1	0	0	ckd2	0	2	0	0	0
1060	5.2	88	58.1	38	2.75	1	1	0	0	1	1	0	0	1	0	ckd2	0	2	0	0	0
1063	5.8	58	45.3	38	2.75	1	1	0	0	1	0	1	0	1	0	ckd2	0	2	1	1	0
1068	6.2	81	32.7	120	2.5	3	3	0	0	1	1	1	0	1	0	ckd3	0	1	0	0	1
1069	6.5	78	37.5	77	2.5	1	1	0	0	1	1	1	0	1	1	ckd3	0	2	0	0	1
1070	7.4	58	61.5	60	3	2	2	0	0	0	0	1	0	1	0	ckd2	1	2	1	1	1
1072	5.9	85	45.6	26	2.75	1	1	0	0	0	1	1	0	1	0	ckd3	0	2	1	0	0
1074	5.3	81	60.1	30	2.75	2	1	0	0	0	1	1	0	0	0	ckd2	0	2	0	0	0
1075	5.2	69	49.6	25	3	2	1	0	0	0	1	1	1	0	0	ckd2	0	2	0	0	0
1076	7.6	76	53	30	3.5	2	1	0	0	0	1	1	0	1	0	ckd2	0	2	1	1	0
1077	6	84	46.3	32	2.75	2	1	0	0	0	1	1	0	0	0	ckd3	0	1	0	1	0
1079	5.2	58	61	74	2.75	3	2	0	0	1	0	1	0	1	0	ckd2	0	2	1	0	0
1081	5.3	70	45.6	36	3	1	1	0	0	1	0	1	0	0	0	ckd2	0	2	0	1	0
1082	4.4	84	47.1	88	2.5	2	2	1	1	1	1	0	0	0	0	ckd3	0	2	1	1	1
1084	7.4	90	55.6	38	2.5	2	1	0	0	0	1	1	1	0	0	ckd2	0	2	0	1	0
1085	5.6	80	49.2	41	2.75	1	1	0	0	1	1	1	0	0	1	ckd3	0	2	0	1	1
1086	7.7	82	50.3	32	2.5	2	1	0	0	0	1	1	0	1	1	ckd2	1	2	0	0	0
1088	7.2	71	38.8	44	2.75	1	1	0	0	1	1	1	0	1	0	ckd4	0	2	0	1	1
1089	7.1	87	50.4	30	3	1	1	0	0	1	1	1	0	0	0	ckd2	0	2	0	0	0
1092	6.2	64	58.8	28	3	2	1	0	0	1	0	1	0	1	1	ckd3	1	2	1	1	0
1093	7.1	59	54.9	33	2.75	1	1	0	0	0	0	1	0	1	0	ckd2	0	2	1	1	0
1094	7.5	65	61.4	76	3	3	2	0	0	1	0	0	0	0	1	ckd2	1	2	0	1	0
1095	5.4	65	52	33	2.5	1	1	0	0	0	0	1	0	1	1	ckd2	0	2	1	1	0
1097	5.2	89	43.6	38	2.5	1	1	0	0	0	1	1	0	1	0	ckd2	1	2	0	1	0
1098	5.1	72	57.9	31	3.25	1	1	0	0	0	1	1	1	0	0	ckd3	1	1	0	0	0
1099	6.5	68	46.4	33	2.5	3	1	0	0	0	1	1	0	1	1	ckd2	0	2	1	1	0
1100	5.4	55	51.1	67	3	2	2	0	0	0	0	1	0	1	0	ckd3	0	2	1	1	0
1101	7.3	73	50.5	33	2.75	1	1	0	0	1	1	1	0	1	0	ckd2	0	2	1	0	0
1102	6	87	56.8	69	2.75	3	2	0	0	0	1	0	1	0	1	ckd2	0	2	0	1	0
1104	8.2	79	30.3	74	3.5	2	2	0	0	0	1	1	0	0	0	ckd3	1	1	0	1	0
1107	8.5	71	41.6	25	2.75	1	1	0	0	0	0	0	0	0	1	ckd4	1	1	1	0	0
1108	6.5	88	34.6	38	2.5	3	1	0	0	0	1	1	0	1	0	ckd2	0	1	0	0	0
1109	7.4	78	40.4	65	2.75	3	2	0	0	1	1	1	0	1	0	ckd2	1	1	1	0	1
1110	7.7	62	53.5	38	3.5	1	1	0	0	1	1	1	1	1	1	ckd2	0	1	1	1	0
1111	6.9	56	42.4	119	2.5	2	2	0	0	1	1	1	1	1	1	ckd3	1	1	0	0	1
1112	7.4	66	56.9	36	3	1	1	0	0	0	1	1	0	1	0	ckd2	0	1	1	0	0
1113	7.5	62	33.7	33	3.5	1	1	0	0	0	1	1	1	1	0	ckd2	0	1	1	1	0
1115	5.9	72	31.2	78	2.5	1	1	0	0	1	1	1	1	1	1	ckd5	1	2	1	1	0
1117	6.3	81	50	25	3	2	1	0	0	0	1	1	0	1	1	ckd2	1	2	1	1	1
1118	6.1	47	46	64	3.25	2	2	0	0	1	0	1	1	0	0	ckd4	1	1	0	0	0
1120	8.2	55	51.2	33	2.5	2	1	0	0	0	0	1	0	0	0	ckd3	1	1	0	0	0
1121	6.8	80	59.1	25	3.5	2	1	0	0	1	1	1	1	1	0	ckd2	0	2	0	1	0
1122	7.4	88	33.6	114	3.25	2	2	1	1	1	1	0	0	0	0	ckd2	0	1	0	0	0
1123	6.7	77	34.9	33	3	2	1	0	0	0	1	0	1	1	1	ckd2	1	1	1	0	0
1127	5.8	74	46.8	80	2.5	1	1	0	0	1	1	1	1	0	1	ckd3	0	2	0	1	1
1128	6.3	73	31.2	25	2.5	2	1	0	0	1	1	0	0	1	0	ckd3	0	1	0	0	1
1129	6.8	63	52.8	75	3.5	3	2	0	0	0	1	1	0	0	0	ckd2	0	1	1	0	0
1131	7.9	67	56.9	38	3	1	1	0	0	1	1	1	0	1	0	ckd2	0	2	1	0	0
1133	6.7	76	35.1	33	3	2	1	0	0	0	1	0	0	0	1	ckd2	0	2	0	1	0
1134	4.4	70	61.4	38	2.75	3	1	0	0	0	1	1	0	0	1	ckd2	0	2	0	1	0
1135	5.9	72	55.8	59	2.5	2	1	0	0	1	1	0	1	1	1	ckd3	0	1	0	0	0
1136	5.9	84	35.1	28	3.5	2	1	0	0	0	1	1	0	1	0	ckd2	0	1	0	1	0
1137	6.4	65	60.5	38	3	2	1	0	0	1	1	1	1	0	0	ckd2	0	2	0	0	0
1138	6.9	66	55.1	38	3	2	1	0	0	0	1	1	0	0	1	ckd2	0	1	0	0	0
1139	6.7	75	47.7	28	2.75	1	1	0	0	1	1	1	0	1	1	ckd2	0	2	0	1	0
1140	5.6	51	62.4	33	3.5	1	1	0	0	0	0	0	0	1	0	ckd2	0	1	1	0	0
1141	5.6	63	61.9	38	3.5	1	1	0	0	0	1	1	0	0	0	ckd2	0	1	0	0	0
1142	5.8	51	36.9	38	3.5	1	1	0	0	1	0	1	0	0	0	ckd2	0	1	0	0	0
1144	6.6	83	56.9	25	3	1	1	0	0	1	1	1	0	1	0	ckd2	0	1	0	0	0
1146	7.9	81	33.4	33	2.5	2	1	0	0	0	1	0	1	1	1	ckd2	0	1	1	1	0
1149	6.1	77	54.9	34	3	2	1	0	0	1	1	0	0	0	1	ckd2	0	1	0	0	0
1150	6.9	78	63.1	34	3	1	1	0	0	0	1	0	0	1	1	ckd2	0	1	1	0	1
1151	7.6	55	46.5	81	2.5	2	2	0	0	1	1	1	1	0	1	ckd3	0	1	1	0	1
1152	4.7	87	54.6	26	2.75	1	1	0	0	0	1	0	0	0	0	ckd2	1	1	0	1	0
1153	6.5	48	56.8	28	3.5	1	1	0	0	0	0	1	0	1	1	ckd2	0	1	0	1	0
1154	5.9	69	59	133	2.5	3	3	0	0	0	1	1	1	1	1	ckd2	1	2	1	1	1
1155	6.8	45	60.9	38	3.5	1	1	0	0	0	0	1	0	0	0	ckd3	0	1	0	0	0
1157	6.4	75	53.8	30	3.5	1	1	0	0	1	1	1	0	0	0	ckd2	0	1	0	0	1
1158	7.7	81	55.2	111	3	2	2	0	0	1	1	1	0	1	1	ckd3	0	1	1	1	0
1159	4.5	62	50.3	28	2.5	1	1	0	0	1	1	1	0	0	0	ckd2	0	1	0	0	0
1160	6.1	67	54.2	38	4	2	1	0	0	0	1	0	0	1	0	ckd2	0	1	0	1	0
1161	7.4	64	47.7	38	2.5	1	1	0	0	1	0	1	0	1	0	ckd2	1	1	1	0	1
1162	4.8	71	49.2	36	2.75	1	1	0	0	1	1	1	0	1	0	ckd2	0	2	0	0	0
1163	8	85	39.1	29	2.5	1	1	0	0	1	1	1	1	1	0	ckd3	0	1	0	0	1
1164	7.8	66	39.3	28	2.5	2	1	0	0	0	0	0	0	0	1	ckd2	0	1	0	1	0
1165	6.8	75	47.9	133	2.5	3	3	0	0	1	1	1	1	0	1	ckd3	1	2	0	0	0
1167	6.6	75	48.5	28	2.5	2	1	0	0	1	1	1	1	1	0	ckd2	0	2	1	1	0
1168	6.9	53	57.8	74	3	2	2	0	0	0	0	0	0	1	1	ckd2	0	1	1	1	0
1169	4.8	49	52	28	2.5	1	1	0	0	1	0	1	0	1	0	ckd2	0	1	1	0	0
1170	4.8	51	56.9	35	2.75	1	1	0	0	0	0	0	0	0	1	ckd3	0	1	1	1	0
1171	5.6	78	61.2	38	3	1	1	0	0	0	1	1	0	0	0	ckd2	0	1	0	1	0
1172	7.3	84	37	38	3.5	2	1	0	0	1	1	1	1	1	0	ckd2	1	2	1	0	0
1174	6.3	68	55.5	41	2.5	1	1	0	0	1	1	1	1	0	1	ckd2	0	2	0	0	1
1175	6.4	93	53.3	92	3	3	2	1	1	1	1	1	0	0	1	ckd3	1	2	0	0	0
1177	6.6	83	46.3	38	3	2	1	0	0	0	1	0	0	1	0	ckd2	1	1	1	1	0
1178	5.8	67	35.4	26	2.5	1	1	0	0	1	1	1	1	1	1	ckd2	1	2	0	1	0
1180	7.6	66	36.1	62	2.5	2	2	0	0	0	1	1	0	1	1	ckd2	1	1	0	0	1
1182	8.8	49	50.7	33	3.5	2	1	0	0	0	0	1	0	1	0	ckd2	1	1	1	1	0
1183	6.4	64	60.7	37	2.5	1	1	0	0	1	1	1	1	1	1	ckd2	0	2	0	1	1
1184	3.9	62	57.9	33	3	1	1	0	0	0	1	1	0	1	0	ckd2	0	1	1	1	0
1185	7.4	57	58.2	82	2.5	2	1	0	0	1	0	1	0	1	1	ckd5	1	1	0	0	1
1187	6.1	74	53.4	103	2.5	2	2	0	0	1	1	1	1	0	1	ckd3	1	2	0	1	1
1189	6.2	81	62.1	38	3	1	1	0	0	0	1	0	1	0	0	ckd2	1	1	0	0	0
1190	6.7	73	59	35	3	2	1	0	0	0	1	0	1	0	1	ckd2	1	2	0	0	0
1191	7.6	56	48.4	33	3	1	1	0	0	0	0	0	1	1	0	ckd3	0	1	1	0	0
1192	5.6	71	59.5	33	3.5	1	1	0	0	0	1	1	0	1	0	ckd2	0	2	1	1	0
1194	6.6	66	61.4	48	2.5	2	2	0	0	1	0	1	0	1	0	ckd2	1	2	0	0	1
1195	7.9	84	58.5	68	3	3	2	0	0	1	1	1	0	0	1	ckd2	0	1	0	0	1
1196	7.1	64	57.1	33	3	2	1	0	0	1	1	1	1	1	1	ckd2	1	2	0	1	1
1197	6.4	65	34.3	37	2.5	2	1	0	0	0	1	0	0	1	1	ckd3	1	1	1	0	1
1199	8.5	64	53.3	35	3.25	2	1	1	0	1	1	0	0	1	1	ckd2	1	1	1	0	0
1202	6.9	48	56	30	3.5	2	1	0	0	0	0	1	0	0	0	ckd3	1	1	0	1	0
1203	5.4	47	54	25	3	1	1	0	0	1	0	1	0	0	0	ckd2	0	2	0	0	0
1206	6.4	92	62	31	3	1	1	0	0	0	1	1	0	0	1	ckd2	1	2	0	0	0
1207	4.7	68	51.1	46	2.75	2	1	0	0	1	1	1	0	0	1	ckd2	0	2	0	0	0
1208	6	47	47.5	45	3	2	1	0	0	1	0	1	0	0	1	ckd3	0	2	0	1	0
1210	7.1	58	56.4	56	2.75	3	2	0	0	0	1	1	1	1	1	ckd2	0	1	1	1	0
1211	8.1	80	58.1	30	3	1	1	0	0	0	1	0	0	1	0	ckd2	0	1	1	1	0
1212	7.5	53	36.3	30	4	2	1	0	0	0	0	1	0	1	0	ckd2	1	1	1	1	0
1214	6.7	69	40	33	3.25	1	1	0	0	1	1	0	1	0	0	ckd3	0	1	0	0	0
1215	7.9	59	42.5	42	2.5	1	1	0	0	1	0	0	0	0	1	ckd2	0	1	1	0	1
1216	6.5	92	44.1	26	3	1	1	0	0	0	1	1	0	1	0	ckd3	1	1	0	0	0
1219	6.8	77	47.1	60	2.5	2	2	0	0	0	1	1	1	0	0	ckd3	0	2	0	0	0
1220	5.9	56	48.8	36	2.75	1	1	0	0	1	0	0	0	1	0	ckd3	0	1	1	1	0
1221	6.4	91	54.4	46	2.5	3	2	0	0	1	1	1	0	0	1	ckd2	0	1	0	0	0
1223	8.6	51	53.9	28	2.75	2	1	0	0	0	1	1	0	0	1	ckd2	0	1	0	1	0
1224	8.5	51	53.2	72	2.75	2	1	0	0	1	0	1	0	0	1	ckd5	0	1	0	1	0
1226	7.1	78	33.8	38	3.5	2	1	0	0	0	1	1	0	1	0	ckd2	0	1	1	1	0
1229	6.3	64	56.4	38	2.75	1	1	0	0	0	1	1	1	0	0	ckd2	0	2	1	0	0
1230	5.3	83	52.9	81	2.75	2	2	0	0	1	1	1	0	0	1	ckd2	0	2	0	1	0
1232	7.5	69	55.7	35	2.5	2	1	0	0	1	1	1	0	1	0	ckd4	0	1	0	1	0
1233	8.1	58	35.9	74	3.5	3	2	0	0	1	1	1	1	0	0	ckd2	0	1	0	0	0
1235	5.5	66	61.4	28	2.5	1	1	0	0	0	1	1	0	0	0	ckd2	0	1	1	0	0
1237	7.1	73	55.1	85	3	2	2	0	0	1	1	1	1	1	1	ckd2	1	1	1	0	1
1238	7.1	73	57.5	39	2.75	1	1	0	0	0	1	1	0	1	1	ckd2	1	1	1	0	0
1239	6	74	52.1	33	2.5	1	1	0	0	0	1	1	1	1	0	ckd2	1	2	0	1	0
1241	5.5	56	49.8	33	2.75	1	1	0	0	1	0	1	1	0	0	ckd3	0	2	0	0	0
1242	7.7	76	59.8	76	3.5	3	2	1	1	1	1	0	1	1	1	ckd2	0	1	1	0	1
1243	6.7	74	55.2	36	2.75	1	1	0	0	0	1	1	0	0	0	ckd2	1	1	0	1	0
1244	6.4	86	34.8	33	2.5	3	1	0	0	0	1	1	1	1	1	ckd2	0	2	1	0	0
1245	7.2	70	48.6	38	3	2	1	0	0	0	1	1	0	0	1	ckd2	0	1	1	0	0
1246	8.6	60	48.8	25	3.5	2	1	0	0	0	1	1	0	0	0	ckd2	0	1	0	0	0
1247	6	72	55.3	38	3.5	1	1	0	0	1	1	1	0	1	0	ckd2	0	1	0	0	0
1248	6.7	81	45.7	65	3	3	2	0	0	1	1	1	1	1	0	ckd4	0	1	0	1	1
1249	7	73	37	36	3.5	1	1	0	0	0	1	1	0	0	0	ckd2	0	1	1	0	0
1251	7.3	83	58.8	99	3.25	2	2	0	0	1	1	1	1	0	0	ckd2	1	1	0	1	0
1252	5.2	80	41.9	33	3.25	1	1	0	0	1	1	1	1	0	0	ckd3	1	1	0	1	0
1253	8.5	67	59.6	40	3	2	1	0	0	1	1	0	1	1	1	ckd2	0	1	1	0	0
1254	7.6	54	58.4	76	3.5	2	2	0	0	1	0	0	0	1	0	ckd2	0	1	1	0	0
1255	5.6	73	35	67	3	3	2	1	1	1	1	1	0	1	0	ckd2	1	1	1	1	0
1256	4.9	67	35.3	99	2.75	2	2	0	0	1	1	1	0	1	1	ckd2	0	2	0	0	1
1257	6.5	94	46.5	28	2.75	2	1	0	0	1	1	0	1	1	0	ckd2	1	1	1	1	1
1258	7.1	80	46.7	33	3	1	1	0	0	0	1	0	0	1	0	ckd2	0	1	0	1	0
1259	6.4	76	53.7	62	2.5	1	1	0	0	1	1	0	1	1	1	ckd2	1	2	1	0	0
1260	6	87	33.7	126	3.5	3	3	0	0	1	1	1	1	0	0	ckd2	0	2	0	1	0
1261	6.5	75	58.8	33	3	1	1	0	0	1	1	1	0	0	0	ckd2	0	2	0	0	0
1262	7.2	72	46	38	3.5	1	1	0	0	0	1	1	0	1	0	ckd2	0	2	0	1	0
1264	6.5	82	58.8	33	2.75	1	1	1	0	1	1	1	1	1	0	ckd2	1	2	1	1	0
1265	6.4	62	56	86	2.5	2	2	0	0	1	1	0	0	1	0	ckd4	0	1	0	1	0
1267	8.6	46	36.3	60	3.5	3	2	0	0	1	0	1	0	0	0	ckd3	0	2	1	1	0
1269	8.2	49	28.7	36	2.5	1	1	0	0	0	0	1	0	1	0	ckd4	0	1	0	0	0
1271	6.5	61	57.6	33	3	1	1	0	0	0	1	1	1	1	0	ckd3	1	2	1	0	0
1272	4.9	87	34.9	25	2.75	1	1	0	0	1	1	0	1	0	0	ckd2	0	1	1	1	0
1273	8.8	88	34.5	28	3	2	1	0	0	0	1	0	1	1	0	ckd2	1	1	1	1	0
1275	6.8	81	56.7	28	3	1	1	0	0	0	1	1	1	0	0	ckd3	0	1	0	1	0
1276	4.9	59	60.2	28	3	1	1	0	0	0	0	1	0	0	0	ckd3	0	1	0	1	0
1277	5.5	80	49.6	33	3.5	2	1	0	0	0	1	1	1	1	0	ckd2	1	1	1	1	0
1278	6.5	48	49.6	39	3	1	1	0	0	1	0	1	0	0	0	ckd4	0	1	0	0	0
1279	6.3	77	53.2	66	3	3	2	0	0	1	1	1	0	1	0	ckd2	0	1	1	0	0
1280	6.3	72	45.1	60	3	3	2	0	0	0	1	1	0	0	1	ckd3	0	1	0	1	1
1281	6.1	71	39.2	26	3	2	1	0	0	0	1	1	0	1	0	ckd2	0	2	0	1	0
1282	5.9	70	61.4	38	3.5	1	1	0	0	0	1	1	0	1	0	ckd2	0	1	1	0	0
1283	6.1	64	52.7	28	3.5	1	1	0	0	0	0	1	0	1	0	ckd4	0	2	0	1	0
1284	6	86	45.3	26	3	1	1	0	0	0	1	1	1	1	0	ckd2	0	2	1	0	1
1285	8.1	61	58.6	65	2.75	2	2	0	0	1	1	1	0	1	1	ckd2	1	1	0	0	0
1287	6.2	67	63	64	3	3	2	0	0	1	1	1	0	0	0	ckd2	0	1	0	1	0
1288	8.4	75	59.1	105	3	3	3	0	0	0	1	0	0	0	1	ckd2	0	1	0	0	0
1291	7.3	59	35.6	46	3.25	1	1	0	0	1	0	1	0	0	1	ckd2	1	1	0	1	0
1292	7.3	65	60.5	33	4	1	1	0	0	1	1	0	0	0	0	ckd2	0	1	0	0	0
1293	6.1	55	48.9	57	2.5	1	1	0	0	1	0	1	0	0	1	ckd3	0	2	0	0	1
1295	8.2	55	55.1	41	2.75	1	1	0	0	1	0	1	1	0	1	ckd2	0	1	0	0	1
1297	5.5	87	48.7	62	2.75	3	2	0	0	1	1	1	0	1	1	ckd2	1	2	0	0	0
1299	7.8	78	42.7	35	2.5	2	1	0	0	0	1	1	0	1	0	ckd4	1	1	1	0	1
1300	7.1	48	35.5	33	3	2	1	0	0	0	0	1	1	1	0	ckd2	0	2	1	1	0
1301	5.3	72	40.6	37	3	2	1	0	0	0	1	1	0	1	0	ckd4	1	1	0	0	1
1302	7	73	45.7	98	3	3	3	0	0	1	1	1	0	1	0	ckd2	0	1	1	1	0
1303	6.7	86	35.1	61	2.5	2	1	0	0	1	1	1	1	0	1	ckd3	1	2	0	0	1
1304	8.3	79	54.8	46	2.5	3	1	0	0	0	1	1	0	1	1	ckd2	1	1	1	1	0
1305	6.7	73	36.3	28	3	1	1	0	0	0	1	1	1	0	0	ckd2	1	2	0	0	0
1307	5.4	74	61.8	38	2.75	1	1	0	0	0	1	0	0	0	1	ckd2	0	1	0	1	0
1308	5.3	69	60.4	28	3	1	1	0	0	0	1	1	1	0	0	ckd2	0	2	0	0	0
1310	8.1	62	43.4	125	2.5	3	3	0	0	1	1	1	1	1	1	ckd2	1	1	0	0	0
1311	4.7	62	37.3	25	3	2	1	0	0	0	1	0	1	0	1	ckd2	1	1	1	0	0
1312	6.7	88	62.5	31	2.5	3	1	0	0	1	1	0	0	1	1	ckd2	0	1	0	0	0
1313	5.9	63	34.7	24	4	2	1	0	0	1	0	1	0	1	0	ckd2	0	2	1	1	0
1314	7.6	66	37.1	41	3	1	1	0	0	1	1	0	1	1	1	ckd2	0	1	0	0	0
1315	8	70	53.7	28	3	1	1	0	0	0	1	1	0	1	0	ckd2	0	1	1	1	0
1316	5	71	50.7	28	2.75	3	1	0	0	1	1	1	0	0	1	ckd2	0	1	0	1	0
1317	6.3	51	51.3	82	2.5	2	2	0	0	0	0	1	0	1	0	ckd5	1	1	1	1	1
1319	6	80	55.4	24	2.75	1	1	0	0	0	1	1	0	1	0	ckd2	0	1	0	0	0
1320	8.7	68	34.8	36	3	2	1	0	0	0	1	1	0	1	1	ckd2	1	1	0	1	0
1321	6	71	60.2	38	2.75	2	1	0	0	0	1	0	0	0	1	ckd2	1	1	0	0	0
1322	6	53	35.2	38	3	1	1	0	0	1	0	1	0	0	0	ckd2	0	1	0	0	0
1323	5.1	62	63.1	28	3.25	1	1	0	0	0	1	1	0	0	0	ckd2	0	1	0	0	0
1324	6.8	57	44.9	67	2.5	2	1	0	0	1	0	1	0	1	1	ckd4	1	1	0	0	1
1330	6.7	69	51.1	77	3	2	2	0	0	1	1	1	0	1	0	ckd2	0	1	1	0	0
1331	7.2	57	33.3	68	3.5	2	2	0	1	1	1	0	0	1	1	ckd2	0	1	1	0	0
1332	7.9	48	62.7	28	3.5	1	1	0	0	0	0	1	0	1	0	ckd3	1	1	1	1	0
1333	5.5	91	43.6	24	3	1	1	0	0	1	1	1	0	0	0	ckd2	0	1	0	0	0
1334	6.5	62	50.7	63	2.5	3	2	0	0	1	1	1	0	0	1	ckd3	0	1	0	0	1
1336	6.2	79	41	36	3.5	1	1	0	0	0	1	1	1	1	0	ckd2	0	2	1	0	0
1339	8.4	76	59.2	28	2.75	1	1	0	0	0	1	0	1	1	1	ckd2	0	2	1	1	0
1340	7.1	70	35.8	33	2.75	3	1	0	0	0	1	1	1	1	1	ckd2	0	1	0	1	0
1341	7.7	81	44.3	76	2.75	3	2	1	1	1	1	0	0	1	1	ckd3	1	1	0	0	1
1342	5.8	54	55.7	33	4	1	1	0	0	0	0	1	0	0	0	ckd2	1	2	0	0	0
1343	6.1	81	47.5	35	2.75	3	1	0	0	1	1	1	0	0	1	ckd2	0	1	0	0	0
1346	8.1	76	55.8	34	3	1	1	0	0	1	1	1	1	0	0	ckd4	0	1	0	0	1
1350	5.6	54	60.9	28	3	1	1	0	0	1	0	1	0	0	0	ckd2	0	1	0	1	0
1351	6.4	66	49.1	28	2.75	1	1	0	0	0	1	1	0	1	0	ckd2	0	2	1	0	0
1352	6.5	75	57.4	36	2.5	2	1	0	0	1	1	1	0	0	0	ckd2	0	1	1	0	0
1353	5.2	80	53	76	2.75	3	2	0	0	0	1	0	0	0	0	ckd2	0	1	0	0	0
1354	7.2	53	34.7	26	2.5	1	1	0	0	1	0	0	0	1	1	ckd2	0	1	1	1	0
1355	6.3	72	52.2	47	2.5	1	1	0	0	1	1	1	0	1	1	ckd2	0	2	1	0	1
1356	6.5	74	33.3	68	2.5	2	1	0	0	1	1	1	1	1	1	ckd5	1	2	1	0	1
1357	4.4	66	34.8	38	3.5	1	1	0	0	0	1	0	1	0	0	ckd2	1	1	0	0	0
1358	8.5	47	62.6	36	3	2	1	0	0	1	0	0	0	1	1	ckd2	0	1	1	1	0
1359	6.7	80	57.3	30	3.5	1	1	0	0	1	1	0	1	1	0	ckd2	0	1	1	0	0
1360	4.8	79	58.3	76	2.75	3	2	0	0	0	1	0	0	1	1	ckd2	0	1	1	0	0
1361	6.5	67	30.2	33	2.5	1	1	0	0	0	1	0	1	1	0	ckd3	0	1	0	0	0
1362	4.8	87	56	65	2.5	3	2	0	0	1	1	1	1	0	1	ckd2	0	2	0	0	0
1363	5.5	76	54.7	31	3	1	1	0	0	0	1	0	0	1	1	ckd2	1	1	0	0	0
1365	6.2	77	57.9	33	2.75	3	1	0	0	0	1	1	0	1	1	ckd2	1	2	1	0	0
1366	8.3	75	55.9	31	2.75	1	1	0	0	0	1	1	1	1	0	ckd4	0	2	0	1	0
1371	8	54	54.9	28	2.5	1	1	0	0	0	0	1	0	1	0	ckd3	0	1	1	0	1
1372	8.5	82	51.8	38	2.75	2	1	0	0	0	1	1	0	0	0	ckd2	0	1	1	0	0
1373	5.7	72	53.6	27	3.25	1	1	0	0	0	1	1	0	0	0	ckd2	0	1	0	1	0
1375	5.7	68	48.9	79	2.5	3	2	0	0	1	1	1	1	0	1	ckd3	1	1	0	0	0
1376	7.5	55	44.4	33	2.5	2	1	0	0	1	0	1	0	1	0	ckd3	0	1	1	1	0
1377	6.8	84	57.6	28	2.5	2	1	0	0	0	1	0	0	1	0	ckd2	0	2	1	1	0
1378	4.5	73	36.4	36	2.5	1	1	0	0	1	1	1	0	1	0	ckd2	0	1	1	0	1
1379	6.8	54	50.8	28	3.5	2	1	0	0	0	1	1	1	0	0	ckd2	1	1	0	1	0
1382	8.6	70	48.2	39	2.75	3	1	0	0	0	1	1	1	1	1	ckd2	0	2	1	1	0
1383	6.9	49	57	38	3	1	1	0	0	1	0	1	0	1	0	ckd2	0	1	0	1	0
1384	8	72	44.1	34	2.75	1	1	1	0	1	1	1	1	1	1	ckd2	1	2	0	0	1
1385	7.4	49	63.1	26	3.5	1	1	0	0	0	0	1	0	1	0	ckd3	0	2	1	1	0
1386	7.4	66	48.4	99	3	3	2	0	0	0	1	0	0	1	1	ckd2	0	1	1	1	0
1387	6	78	35.8	108	3	3	3	0	0	1	1	1	1	1	0	ckd2	1	2	1	0	0
1388	4.5	74	36.6	29	2.5	2	1	0	0	0	1	0	0	0	0	ckd2	0	2	0	1	1
1389	7	79	42.1	92	3	3	2	1	1	1	1	0	0	0	1	ckd2	1	1	0	1	0
1390	6.1	96	55.6	66	2.5	3	2	0	0	0	1	1	0	0	1	ckd2	0	2	0	1	0
1393	7.7	60	60.9	27	2.5	2	1	0	0	0	1	1	1	1	0	ckd3	1	2	0	0	1
1394	7.3	63	56.9	96	2.5	2	2	0	0	1	1	1	0	1	1	ckd2	1	1	1	1	0
1395	4.8	73	49.3	26	2.75	2	1	1	0	1	1	1	0	1	0	ckd2	0	1	1	1	0
1396	7.1	58	29.8	112	2.5	2	2	0	0	0	0	0	0	1	1	ckd5	1	1	0	1	1
1398	5.9	80	53	58	3.5	3	2	0	0	1	1	0	0	0	0	ckd2	0	1	0	0	0
1399	7	83	29.3	74	2.5	3	2	0	0	1	1	0	0	0	1	ckd3	0	1	0	0	1
1400	7.1	48	59.5	33	3	2	1	0	0	0	0	1	0	0	0	ckd3	1	1	0	0	0
1402	6.7	77	55.6	41	2.75	2	1	0	0	0	1	1	0	1	1	ckd2	1	2	0	0	0
1404	4.9	72	49.9	38	2.75	1	1	0	0	0	1	1	1	0	0	ckd2	1	2	0	0	0
1405	6.2	52	61.2	36	3.25	1	1	0	0	0	0	1	0	0	0	ckd3	1	1	0	0	0
1406	5.9	73	43.8	92	3	2	2	0	0	1	1	1	1	1	1	ckd4	1	1	0	0	1
1407	5.6	75	61	36	3.5	1	1	0	0	1	1	0	1	1	0	ckd2	1	2	1	0	0
1408	6.3	83	48.8	88	3	2	2	1	1	1	1	0	1	0	0	ckd2	0	2	0	0	0
1409	4.5	77	45.5	66	2.5	3	2	0	0	1	1	1	1	1	0	ckd2	0	1	0	1	0
1410	8.3	70	47.3	98	3	3	3	0	0	0	1	0	0	0	1	ckd2	1	1	0	0	0
1412	5.9	79	55	28	3	1	1	0	0	0	1	1	0	1	0	ckd2	0	1	1	0	0
1413	8.1	92	56.8	64	3	2	2	0	0	1	1	1	1	1	0	ckd3	1	1	1	1	0
1414	7	67	60.5	74	3	2	2	0	0	1	1	0	0	1	1	ckd2	1	1	1	0	0
1415	8.4	52	52	38	3.5	1	1	0	0	1	0	1	0	0	0	ckd2	1	1	0	0	0
1416	5.4	63	58.2	38	3.5	1	1	0	0	0	1	1	1	1	0	ckd2	0	2	1	0	0
1417	5.9	70	33.4	36	3	1	1	0	0	0	1	1	0	1	0	ckd2	1	1	1	1	1
1418	5.9	75	56.2	33	3.5	1	1	0	0	0	1	1	1	1	0	ckd2	0	1	0	1	0
1419	7.1	70	58.7	28	3	2	1	0	0	1	1	1	1	0	0	ckd2	0	1	0	1	0
1420	7.8	54	46.9	33	2.5	1	1	0	0	0	0	1	0	1	0	ckd2	0	1	1	0	0
1421	5.9	83	63.1	38	2.5	1	1	0	0	0	1	1	1	1	1	ckd2	1	2	1	1	0
1422	5.8	71	28.8	40	3	1	1	0	0	1	1	1	1	0	0	ckd3	0	1	0	0	1
1423	5.1	79	54.7	37	2.75	1	1	0	0	1	1	1	0	0	1	ckd2	1	2	0	0	0
1424	6.7	77	59	38	2.5	2	1	0	0	0	1	1	1	0	0	ckd2	0	2	1	1	0
1425	6.2	79	34.1	38	3	1	1	0	0	0	1	1	0	0	0	ckd2	0	1	0	0	0
1426	6.7	82	43.3	36	2.5	2	1	0	0	0	1	1	1	1	0	ckd2	0	2	1	0	0
1427	8.5	49	44.5	82	3	3	2	0	0	1	0	1	0	0	1	ckd4	0	1	0	1	0
1428	6.3	86	54.9	98	3	3	3	0	0	1	1	1	0	0	1	ckd2	0	1	0	0	0
1429	6.1	76	61.1	33	3	2	1	0	0	1	1	1	1	1	1	ckd2	0	2	0	1	0
1430	7.7	56	51	36	2.5	2	1	0	0	1	0	1	0	1	1	ckd2	1	1	0	0	0
1431	6.5	62	43	27	2.5	2	1	0	0	1	1	0	0	0	0	ckd3	0	1	0	0	1
1432	6.7	52	63.2	33	2.75	1	1	0	0	0	0	0	0	1	0	ckd2	0	1	0	0	0
1433	5.6	80	33.6	28	3	1	1	0	0	0	1	0	0	1	0	ckd2	1	1	1	0	0
1434	7.3	58	30.9	45	2.5	2	1	0	0	0	0	1	0	1	0	ckd4	0	1	0	1	0
1436	6.3	75	45.7	62	3.5	3	2	0	0	1	1	1	0	1	0	ckd2	1	1	1	0	1
1437	4.8	65	50.7	75	3	2	2	0	0	1	1	1	0	0	1	ckd2	0	1	0	0	0
1438	6.6	75	41.5	33	3	2	1	0	0	0	1	0	0	0	0	ckd2	0	1	1	1	0
1439	4	80	55.4	36	3	1	1	0	0	0	1	1	0	0	0	ckd2	1	1	0	1	0
1441	7.6	74	50.7	66	2.5	3	2	0	0	0	1	1	0	0	1	ckd2	1	2	0	0	0
1443	6.9	58	50.4	36	2.75	2	1	0	0	0	1	1	1	1	1	ckd3	0	1	0	1	0
1445	6.6	88	48.1	36	2.5	1	1	0	0	1	1	1	1	1	0	ckd3	1	1	0	0	1
1447	7.4	50	39.6	35	2.5	1	1	0	0	1	0	1	0	1	0	ckd5	0	1	0	0	1
1449	7	64	43.3	70	2.75	2	2	0	0	1	1	1	0	1	1	ckd3	1	1	1	0	0
1450	6.2	75	57.9	110	3	3	3	0	0	1	1	0	1	1	0	ckd3	0	1	1	0	1
1452	6.9	81	56.8	28	2.5	1	1	0	0	0	1	1	0	1	1	ckd2	0	2	1	1	0
1454	7.7	80	58.7	88	3.5	3	2	0	0	0	1	1	0	0	0	ckd2	1	1	0	1	0
1457	4.4	66	57.8	26	3.5	1	1	0	0	0	1	1	0	1	0	ckd2	1	1	0	0	0
1458	6.7	77	52.9	80	2.5	3	2	0	0	0	1	1	1	1	1	ckd2	0	2	0	1	0
1459	6	55	61.9	33	4	1	1	0	0	1	0	1	0	0	0	ckd2	0	2	0	1	0
1460	5.5	63	45.5	38	3	1	1	1	0	1	1	1	1	1	1	ckd2	1	2	1	0	1
1461	6.9	59	31.1	43	2.75	1	1	0	0	0	0	1	0	1	0	ckd4	1	1	0	1	1
1462	7.4	65	60.9	30	2.75	1	1	0	0	0	1	1	1	1	0	ckd2	0	1	0	1	0
1463	5.1	71	62.8	28	4	1	1	0	0	0	1	1	0	0	0	ckd2	0	1	0	0	0
1464	6.2	81	57.4	33	2.75	1	1	0	0	0	1	0	1	1	1	ckd2	0	1	1	0	0
1465	4.9	54	48.5	30	3	1	1	0	0	0	0	0	0	1	0	ckd2	0	1	1	1	0
1467	5	59	34.6	30	3	1	1	0	0	0	1	1	1	1	0	ckd2	0	2	1	0	0
1468	6.2	80	34.3	33	3.5	2	1	0	0	1	1	0	1	0	0	ckd2	0	1	0	0	0
1469	5.7	71	43.7	33	3	1	1	0	0	1	1	1	1	1	0	ckd3	1	1	0	1	0
1470	7.1	49	59.4	38	3	2	1	0	0	0	0	1	0	0	1	ckd3	0	1	1	1	0
1471	4.7	79	33.3	25	3	1	1	0	0	0	1	0	0	1	0	ckd2	0	1	1	0	0
1472	4.6	48	55.4	33	3.5	1	1	0	0	1	0	0	0	0	0	ckd2	0	1	0	0	0
1473	6.8	75	61.1	68	2.25	3	2	0	0	0	1	1	0	0	1	ckd2	0	1	0	0	0
1474	6.2	68	34.9	39	2.5	3	1	0	0	1	1	0	1	1	1	ckd2	0	1	0	0	0
1475	5.2	65	42.9	79	2.5	3	2	0	0	0	1	1	1	1	0	ckd2	1	1	1	1	1
1476	6.4	64	51.5	38	3.5	2	1	0	0	0	1	0	0	0	0	ckd2	0	1	0	0	0
1477	7.5	50	53.4	28	2.75	2	1	0	0	0	0	1	0	1	1	ckd3	0	1	1	1	1
1480	7.9	50	46.7	28	3.5	2	1	0	0	1	0	1	0	1	0	ckd3	1	1	1	1	0
1481	6.4	79	52.5	36	3	1	1	0	0	1	1	1	1	1	0	ckd2	0	2	1	1	0
1482	3.8	56	36.7	97	2.5	3	2	0	0	0	1	1	0	1	1	ckd2	1	1	1	1	0
1483	4.8	86	57.2	78	2.5	3	2	0	0	1	1	0	1	1	1	ckd2	1	2	1	1	0
1484	6.9	51	51	30	3	1	1	0	0	0	0	0	0	0	0	ckd4	0	2	0	0	0
1485	8.4	78	55.4	36	2.5	1	1	0	0	1	1	1	1	1	1	ckd2	0	1	1	0	1
1486	6.6	86	48.6	33	3	1	1	0	0	0	1	1	1	1	0	ckd3	0	1	0	0	0
1487	5.8	68	38.5	27	3	1	1	0	0	0	1	1	0	0	0	ckd2	0	2	1	1	0
1488	7	79	54.6	66	3.5	3	2	0	0	1	1	1	0	0	0	ckd3	1	1	0	0	0
1490	5.8	52	49.9	27	2.75	1	1	0	0	1	0	1	0	1	0	ckd3	0	2	0	0	0
1491	4.4	77	57.9	34	2.75	3	1	0	0	1	1	1	1	1	1	ckd2	1	2	1	0	0
1493	5.8	63	58.9	37	3	1	1	0	0	1	1	1	0	1	1	ckd2	0	2	1	1	0
1494	7.3	65	52.7	24	2.5	2	1	0	0	1	1	0	1	1	0	ckd2	1	1	1	1	0
1497	7.5	70	40.2	33	3	1	1	0	0	1	1	1	1	1	0	ckd3	1	1	1	0	1
1498	5.6	69	55.4	55	3.5	3	2	0	0	1	1	1	1	1	0	ckd2	1	2	0	1	0
1499	8	84	34.5	30	3	2	1	0	0	0	1	1	1	1	0	ckd2	0	1	1	1	0
1500	5.4	77	54.8	101	3	3	2	0	0	1	1	1	1	1	1	ckd3	1	1	0	0	0
1501	6.3	71	36.2	28	3	1	1	0	0	1	1	1	0	0	0	ckd2	0	2	0	0	0
1503	8.5	70	56.8	32	2.5	2	1	0	0	0	1	1	0	1	0	ckd3	1	1	0	1	0
1506	6.4	73	62.4	35	2.75	1	1	0	0	1	1	1	0	0	1	ckd2	0	2	0	0	0
1508	5	59	60.1	38	2.75	1	1	0	0	1	1	1	1	1	0	ckd2	0	2	0	0	0
1509	8.6	52	54.9	56	2.5	2	2	0	0	1	0	1	0	1	0	ckd2	0	2	1	1	0
1511	6.8	79	62.4	62	3.5	2	2	0	0	1	1	1	1	0	0	ckd2	0	1	0	1	0
1512	7.4	50	51	64	3.5	2	2	0	0	1	0	1	0	1	0	ckd2	1	1	0	1	1
1513	5.9	60	46.4	66	4	3	2	0	0	1	1	1	1	1	0	ckd2	0	2	1	1	0
1514	7.7	51	50.8	27	2.5	2	1	0	0	0	0	1	0	1	0	ckd3	0	1	0	0	0
1515	7.8	67	49.7	88	2.5	2	2	0	0	1	1	1	0	1	1	ckd2	0	2	1	0	1
1517	4.7	57	35.5	64	3	3	2	1	1	1	1	1	0	1	0	ckd2	0	2	0	1	1
1518	7.4	64	56	66	3.5	2	2	0	0	1	1	1	0	0	0	ckd2	0	1	0	0	0
1519	5.6	66	57.1	36	2.75	1	1	0	0	1	1	0	0	1	0	ckd3	0	1	1	0	0
1520	6.1	75	54.3	28	3	1	1	0	0	0	1	1	1	1	0	ckd2	0	2	1	0	0
1521	4.5	63	45.6	96	2.5	3	3	0	0	0	1	1	0	0	0	ckd2	0	2	0	0	0
1522	6.3	60	48.6	33	3	1	1	0	0	1	1	0	1	0	0	ckd2	1	2	1	0	0
1523	6.4	78	61.9	81	2.75	3	2	0	0	1	1	1	1	1	1	ckd2	0	2	1	0	1
1526	4.7	83	49.2	67	2.5	3	2	1	1	1	1	0	0	1	1	ckd2	0	1	1	1	0
1527	6.5	70	45.1	28	3	1	1	0	0	1	1	1	1	0	0	ckd2	0	2	0	1	0
1528	7.2	46	61.9	96	2.75	3	2	1	1	1	0	1	0	1	1	ckd2	1	1	0	1	0
1530	6.9	60	51.2	66	2.75	2	2	1	1	1	0	1	0	1	1	ckd3	0	1	0	1	0
1532	6.3	74	49.4	28	3	1	1	0	0	0	1	1	0	1	0	ckd2	0	1	0	1	0
1533	4.6	54	33.9	36	3.5	1	1	0	0	0	0	0	0	1	0	ckd3	0	1	0	0	0
1534	6.7	80	58.5	33	3	2	1	0	0	0	1	1	1	0	0	ckd2	1	2	0	0	1
1535	5.1	50	34.5	38	3	1	1	0	0	1	0	1	0	1	0	ckd2	0	1	1	0	0
1536	7.3	59	38	30	3	1	1	0	0	0	1	1	0	1	0	ckd2	0	1	0	1	0
1537	5.3	56	44.4	26	3	1	1	0	0	0	0	0	0	1	0	ckd3	0	1	1	1	0
1539	7.7	70	55.9	33	3	2	1	0	0	1	1	1	0	1	1	ckd2	1	1	1	0	0
1540	6.6	65	36	40	3	1	1	0	0	1	0	1	0	0	1	ckd2	0	1	0	1	1
1541	8	57	58.5	28	2.75	1	1	0	0	0	0	1	0	0	0	ckd2	0	1	0	0	0
1542	5.1	70	58.1	36	4	2	1	0	0	0	1	1	0	1	0	ckd2	1	1	1	1	0
1544	4.2	72	59	33	2.5	3	1	0	0	0	1	1	1	0	1	ckd2	0	2	0	0	0
1546	7	59	40.1	30	3	2	1	0	0	1	1	1	0	0	0	ckd2	1	1	1	1	0
1547	6.3	53	57.6	33	3	2	1	0	0	1	0	1	1	1	0	ckd2	0	2	1	1	0
1551	4.2	76	45.5	38	3	1	1	0	0	0	1	0	0	0	0	ckd2	0	2	0	0	0
1552	8	74	56.6	76	2.75	2	2	0	0	0	1	0	1	1	1	ckd2	0	1	1	1	0
1553	6.4	71	61.9	65	3	3	2	0	0	1	1	1	0	1	1	ckd2	0	1	1	0	0
1554	8.6	67	35.1	28	2.75	1	1	0	0	0	1	1	1	1	1	ckd2	0	1	0	0	0
1555	5.8	76	33.6	36	3.5	1	1	0	0	0	1	0	0	1	0	ckd2	0	1	1	1	0
1557	6.8	66	51.2	95	3.5	3	2	0	0	1	1	0	1	1	0	ckd2	1	1	1	0	0
1558	6.9	75	33.8	80	2.5	3	2	1	1	1	1	1	1	0	0	ckd3	0	2	0	0	0
1559	8.2	76	47.7	121	2.75	3	3	0	0	1	1	1	0	1	1	ckd2	1	1	1	0	0
1560	4.7	82	34.9	77	2.5	2	2	1	1	1	1	1	1	0	1	ckd2	0	2	0	0	0
1561	7.5	53	56.9	81	2.5	3	2	0	0	0	0	1	0	1	1	ckd2	0	1	1	1	1
1562	8.3	79	54.8	33	3.5	1	1	0	0	1	1	1	0	1	0	ckd2	0	1	1	1	0
1563	7.2	52	57.4	33	2.5	2	1	0	0	0	0	1	0	1	0	ckd2	0	1	0	1	0
1566	7	75	52.7	70	2.5	3	2	1	0	1	1	1	0	1	1	ckd4	1	1	0	0	1
1567	5.7	69	52.8	27	3	1	1	0	0	0	1	1	1	1	0	ckd2	0	1	1	0	0
1568	7.2	49	38.5	30	2.5	2	1	0	0	1	0	1	0	0	0	ckd2	0	1	1	0	0
1569	4.6	87	57.3	24	3	1	1	0	0	0	1	0	0	1	0	ckd2	1	1	0	1	0
1572	5.7	58	51.7	68	2.5	3	2	0	0	1	1	1	0	0	1	ckd2	0	1	0	0	0
1573	5.1	65	51.2	30	3	2	1	0	0	0	1	1	0	1	0	ckd2	0	1	1	1	0
1576	8.3	56	55.3	38	3.5	2	1	0	0	0	0	1	0	1	0	ckd2	1	1	1	0	0
1579	5.3	76	58	25	2.75	1	1	0	0	0	1	1	1	0	0	ckd2	0	2	0	1	0
1580	5.1	76	53.1	36	2.5	1	1	0	0	0	1	1	0	1	0	ckd2	0	1	0	0	0
1581	8.2	69	51.2	62	3	3	2	0	0	1	1	1	1	1	1	ckd2	1	2	1	0	0
1582	5.1	66	45.9	27	2.75	2	1	0	0	1	1	1	0	0	0	ckd3	0	1	0	0	0
1583	6.8	52	51.8	103	2.5	2	2	0	0	1	0	1	0	0	1	ckd5	1	1	0	0	1
1584	7.5	78	56.8	38	2.5	2	1	0	0	0	1	1	0	0	0	ckd2	1	1	0	0	0
1585	5.6	73	55.4	38	2.5	1	1	0	0	0	1	1	1	0	1	ckd2	0	1	0	0	1
1587	6.3	73	58.2	38	2.75	3	1	0	0	0	1	1	1	1	1	ckd2	0	1	0	0	0
1588	5.3	70	56.9	36	3.5	1	1	0	0	0	1	1	0	1	0	ckd2	0	1	0	0	0
1589	4.5	67	58	30	3	1	1	0	0	1	1	1	0	1	0	ckd2	0	1	1	0	0
1590	6.4	64	34.4	26	4	1	1	0	0	0	1	1	0	1	0	ckd2	0	1	1	0	0
1592	6.1	75	44.7	64	3	1	1	0	0	1	1	1	0	1	1	ckd5	1	1	1	0	1
1593	7.2	73	57.8	30	3.5	1	1	0	0	0	1	1	0	0	0	ckd2	1	1	0	0	0
1594	7.9	69	54.8	25	3	2	1	0	0	0	1	1	1	1	0	ckd2	1	1	1	0	1
1595	7	86	54.2	33	2.5	2	1	0	0	0	1	1	1	0	1	ckd2	1	1	0	0	0
1596	4.8	52	43.2	26	2.5	3	1	0	0	1	0	1	0	0	1	ckd2	1	1	0	0	0
1598	5.2	79	46.5	28	2.75	1	1	0	0	1	1	0	0	0	0	ckd3	0	1	0	0	0
1601	6.5	73	56.4	29	2.75	1	1	0	0	0	1	1	1	0	0	ckd2	0	2	0	0	0
1602	5.7	69	36.8	33	2.5	3	1	0	0	1	1	0	0	1	1	ckd2	0	1	0	0	0
1605	5.8	57	62.4	38	2.75	1	1	0	0	0	0	1	0	0	0	ckd2	0	1	0	0	0
1608	6	62	47.2	38	3	1	1	0	0	0	1	1	0	1	0	ckd2	0	1	1	1	0
1609	6.4	69	37.6	43	3	3	1	0	0	1	1	1	1	1	1	ckd2	0	1	1	0	1
1610	8	67	33.5	33	2.75	1	1	0	0	0	1	0	0	0	1	ckd2	0	1	0	0	1
1611	7.5	60	59.2	134	2.5	3	3	0	0	0	1	0	0	0	1	ckd2	0	1	0	1	0
1612	8.5	61	61.5	72	2.75	2	2	0	0	0	1	1	1	0	1	ckd2	0	1	0	0	0
1615	7.4	69	58.9	39	2.5	2	1	0	0	1	1	1	1	1	1	ckd2	1	2	1	1	0
1617	7.9	47	37	40	2.5	1	1	0	0	1	0	1	0	1	1	ckd2	0	1	1	1	1
1618	7.9	64	35.3	37	2.5	1	1	0	0	0	1	1	1	0	1	ckd2	1	2	0	0	0
1619	4.1	62	58.7	33	3	1	1	0	0	0	1	1	0	1	0	ckd2	1	2	1	0	0
1622	7.3	47	52.6	33	2.5	2	1	0	0	0	0	1	0	1	1	ckd2	0	1	0	0	0
1623	5.8	66	31.2	38	3	1	1	0	0	1	1	1	0	1	0	ckd3	1	2	0	0	0
1624	7.1	80	50.2	25	2.5	2	1	0	0	1	1	0	0	1	1	ckd2	0	1	0	1	0
1625	7.9	67	60.8	38	3	2	1	0	0	0	1	1	1	0	0	ckd2	0	1	0	1	0
1626	8.6	49	39.1	34	2.5	1	1	0	0	1	0	0	1	1	0	ckd4	1	1	1	0	1
1628	7.2	52	48.6	33	3.5	1	1	0	0	0	0	1	0	1	0	ckd2	0	1	0	1	0
1630	7.6	78	34.8	67	2.5	3	2	0	0	1	1	1	1	1	1	ckd5	0	2	0	0	1
1631	8.2	62	59.5	36	2.5	2	1	0	0	0	1	1	0	1	0	ckd2	0	1	1	0	0
1632	6.3	58	47.3	28	3	1	1	0	0	0	0	1	0	1	0	ckd2	0	1	0	1	0
1633	6.8	73	53.6	40	2.5	2	1	0	0	0	1	0	0	1	1	ckd2	0	1	1	0	0
1634	8.8	47	58	33	2.5	2	1	0	0	1	0	1	0	1	0	ckd3	0	1	1	0	0
1635	5.6	84	48.3	38	2.5	1	1	0	0	1	1	0	0	1	0	ckd2	0	1	1	1	0
1636	5.4	65	56.2	33	3	1	1	0	0	0	1	1	1	0	0	ckd3	1	1	0	1	0
1637	6.4	75	61.1	36	3	1	1	0	0	1	1	1	1	0	0	ckd2	0	2	0	0	0
1638	7.3	48	58.3	36	2.5	1	1	0	0	0	0	1	0	1	0	ckd2	0	1	0	0	0
1639	5.8	54	55.1	36	2.5	1	1	0	0	1	1	1	1	0	1	ckd2	1	2	0	0	0
1640	5	70	62.1	28	2.75	1	1	0	0	0	1	1	0	1	1	ckd2	0	1	0	1	0
1641	6.9	74	59.1	111	2.5	3	3	0	0	1	1	1	0	1	1	ckd2	1	1	1	1	1
1642	5.4	86	43.1	51	2.75	1	1	0	0	1	1	1	1	0	1	ckd5	1	1	0	1	0
1643	8	75	40.9	102	2.5	2	2	0	0	1	1	1	1	0	1	ckd3	0	1	0	0	1
1646	7.1	54	58.4	68	2.5	2	2	1	0	1	0	1	1	1	1	ckd3	0	2	1	1	0
1647	5.8	73	58.7	38	4	1	1	0	0	1	1	0	1	0	0	ckd2	0	1	0	0	0
1648	7.6	60	45.9	98	2.5	2	2	0	0	1	1	1	1	0	0	ckd4	1	1	0	0	1
1649	6.5	63	44.4	36	3	2	1	0	0	1	0	0	0	0	1	ckd3	0	1	0	0	0
1650	5.8	70	33.4	114	2.75	3	3	0	0	0	1	0	0	0	1	ckd2	0	1	0	1	0
1651	7.5	82	57.4	38	2.5	3	1	0	0	1	1	1	1	1	1	ckd2	1	2	1	1	0
1652	5.4	64	46.1	70	2.5	2	2	0	0	1	1	1	0	1	1	ckd2	0	2	1	0	0
1653	6.4	65	47.5	33	2.5	2	1	0	0	0	1	1	1	1	0	ckd2	0	2	1	0	0
1654	6	77	29.4	60	3	3	2	0	0	1	1	1	1	0	0	ckd3	0	1	1	1	0
1655	8.3	78	48.5	72	3	3	2	0	0	1	1	1	0	0	1	ckd2	0	1	0	0	0
1657	7.3	75	49.9	66	3	3	2	0	0	0	1	1	0	0	1	ckd3	1	2	1	0	1
1661	6.9	74	34.7	36	3	2	1	0	0	0	1	1	1	1	1	ckd2	1	2	1	0	0
1662	8.2	52	50.7	30	3	2	1	0	0	1	0	1	0	0	1	ckd2	0	1	1	1	0
1663	7.1	87	52.9	119	2.5	3	2	0	0	0	1	1	0	1	1	ckd3	1	1	1	0	1
1664	6.3	74	40.2	24	3.5	2	1	0	0	0	1	1	1	1	0	ckd2	0	2	1	0	0
1666	5.8	74	58.1	37	3	1	1	0	0	1	1	1	1	1	0	ckd3	1	1	0	0	0
1669	7.8	50	33.4	42	2.5	2	1	0	0	1	0	0	0	0	0	ckd4	0	1	1	0	1
1670	6.6	63	34	123	2.75	3	3	0	0	0	0	1	0	0	1	ckd3	1	1	0	1	0
1672	5.5	49	50.5	68	2.75	3	2	0	0	1	1	1	0	1	1	ckd3	0	2	1	1	0
1675	7.4	80	54.3	62	3	2	2	0	0	1	1	1	1	1	1	ckd2	0	1	1	1	0
1676	5.4	80	57.5	33	3	1	1	0	0	1	1	1	0	1	0	ckd2	0	1	1	0	0
1677	5.8	54	35.5	28	3.5	1	1	0	0	0	0	0	0	0	0	ckd3	1	1	0	1	0
1679	5.6	71	55.3	90	2.75	3	2	0	0	1	1	1	0	1	1	ckd2	0	1	1	0	0
1680	7.1	49	50.9	33	2.75	2	1	0	0	0	0	1	0	1	0	ckd2	1	1	1	0	0
1681	6.5	71	54.8	98	3	3	3	0	0	0	1	1	0	1	0	ckd2	1	1	1	0	0
1683	8.4	67	53.9	122	2.5	3	3	0	0	1	1	0	1	1	1	ckd2	1	1	0	0	0
1684	7.8	82	60.9	24	2.75	1	1	0	0	0	1	0	0	0	0	ckd2	0	1	0	0	0
1685	6.1	67	35.9	67	2.75	1	1	0	0	1	1	1	0	0	0	ckd2	0	2	0	1	0
1686	7.9	53	48	27	2.5	2	1	0	0	0	0	1	0	1	0	ckd4	1	1	0	1	0
1688	6.9	59	56.1	38	2.75	3	1	0	0	1	0	1	0	1	1	ckd2	0	1	1	0	0
1689	6.4	79	59.2	33	3.5	1	1	0	0	1	1	1	1	0	0	ckd2	0	2	0	0	0
1690	7.4	84	57.6	41	2.5	1	1	0	0	0	1	1	1	1	1	ckd2	0	2	0	0	1
1691	6.8	80	55.2	65	3	3	2	0	0	1	1	1	0	0	1	ckd2	0	1	0	0	1
1692	6	71	41.8	91	2.75	1	1	0	0	0	1	1	1	0	1	ckd3	0	2	0	0	1
1693	6.6	71	56.3	24	2.5	1	1	0	0	0	1	1	0	1	0	ckd2	0	1	1	0	0
1694	5.9	60	63.2	42	2.75	1	1	0	0	0	1	0	1	0	1	ckd2	0	2	0	0	0
1695	7.4	81	56.5	40	2.75	1	1	0	0	1	1	0	0	1	0	ckd4	0	1	1	0	0
1696	5.1	46	49.8	43	2.5	1	1	0	0	1	0	1	0	1	1	ckd2	1	2	1	1	1
1697	8	52	59.5	38	2.75	1	1	0	0	0	1	0	1	1	0	ckd2	0	1	0	0	0
1698	5.5	75	35	35	2.75	3	1	0	0	0	1	1	1	1	1	ckd2	1	2	1	0	0
1699	6.5	69	33.1	24	3	1	1	0	0	1	1	1	0	1	0	ckd2	0	2	1	1	0
1702	8.1	78	57.1	28	3	1	1	0	0	1	1	1	1	0	0	ckd2	0	1	0	0	0
1703	7.3	68	47.1	32	2.75	1	1	0	0	0	1	1	0	1	1	ckd2	0	1	1	1	0
1704	5.5	67	35.3	28	3	1	1	0	0	1	1	1	0	1	0	ckd2	1	1	1	0	0
1705	6.2	70	48.1	39	2.75	1	1	0	0	1	1	1	1	1	1	ckd2	1	2	1	0	1
1707	6.8	86	56.3	64	2.5	3	2	1	1	1	1	1	0	1	0	ckd2	0	1	1	1	1
1708	8.2	80	30.9	109	3	3	3	0	0	1	1	1	1	1	0	ckd3	0	1	1	1	0
1709	6.7	55	42.6	25	3.5	1	1	0	0	0	0	0	0	1	0	ckd2	0	1	1	0	0
1710	6.8	54	62.2	36	3	2	1	0	0	0	0	1	0	0	1	ckd2	1	2	1	1	1
1711	6.1	82	57.5	108	2.75	3	3	0	0	1	1	1	1	1	1	ckd2	0	2	1	1	1
1712	5.5	66	36.7	24	3.5	1	1	0	0	0	1	0	1	1	0	ckd2	0	2	0	1	0
1713	6.4	78	39.2	33	2.75	1	1	0	0	0	1	1	1	0	0	ckd2	0	2	1	1	0
1714	6.7	72	34.4	26	2.75	1	1	0	0	1	1	1	0	0	0	ckd2	0	1	0	0	0
1715	4.5	73	58.5	38	2.75	1	1	0	0	0	1	1	0	0	0	ckd2	0	1	0	0	0
1716	6.6	78	58.8	64	3	3	2	0	0	1	1	1	0	1	1	ckd2	0	2	0	0	1
1717	8.2	86	52.9	36	2.5	2	1	0	0	1	1	1	0	1	0	ckd2	1	1	0	1	0
1719	5.8	78	54.9	25	3	1	1	0	0	1	1	0	0	0	0	ckd2	0	1	0	1	0
1720	5.3	69	57.9	35	3	2	1	0	0	1	1	1	1	0	1	ckd2	1	2	0	0	0
1721	6.7	61	61.1	33	3.5	2	1	0	0	1	1	1	0	0	0	ckd2	1	1	0	0	0
1722	7	81	47	33	3.5	2	1	0	0	1	1	1	1	1	0	ckd2	1	2	1	1	0
1723	7.2	57	53.5	38	3	1	1	0	0	1	0	1	0	1	0	ckd2	0	1	1	0	0
1724	7.5	76	31	116	2.5	2	2	0	0	1	1	0	1	0	1	ckd4	0	1	0	0	0
1725	7.1	52	52.3	30	2.5	2	1	0	0	0	0	1	1	1	0	ckd4	1	2	0	0	0
1726	8.1	63	29.7	46	3	1	1	0	0	1	1	1	1	1	1	ckd3	0	2	0	0	0
1727	7.8	79	53.9	48	3	2	1	0	0	1	1	1	0	1	1	ckd2	0	1	0	1	0
1728	4.6	71	60.1	25	3	1	1	0	0	0	1	1	1	1	0	ckd2	1	2	1	1	0
1729	5.7	59	44.2	25	3.5	1	1	0	0	0	0	1	1	1	0	ckd2	1	2	0	1	0
1731	7	75	50.1	83	2.5	3	2	0	0	0	1	1	1	0	1	ckd2	0	2	0	0	0
1732	5.5	45	30	33	3	1	1	0	0	0	0	1	0	1	0	ckd3	0	1	1	0	0
1733	7.5	69	33.5	70	2.75	2	2	0	0	1	1	0	1	1	1	ckd2	0	1	0	1	1
1734	8.5	68	55.2	52	2.5	2	2	0	0	1	1	1	0	1	0	ckd3	1	1	0	1	0
1735	5.1	77	54.7	43	2.75	2	1	0	0	0	1	1	0	1	1	ckd4	0	1	0	1	0
1738	7.1	73	33.3	28	3.5	2	1	0	0	0	1	1	1	0	0	ckd2	0	1	0	1	0
1739	6.2	53	58.3	24	3.5	1	1	0	0	0	0	1	0	1	0	ckd2	0	1	0	0	0
1740	6.4	68	50	33	2.75	1	1	0	0	0	1	1	0	1	0	ckd2	1	1	1	0	0
1741	5.9	69	57.7	63	2.5	1	1	0	0	1	1	1	0	1	1	ckd3	1	1	0	1	1
1742	5.6	69	56.1	35	2.5	2	1	0	0	1	1	1	1	0	1	ckd2	1	2	1	0	0
1743	5.3	59	48.6	38	3.25	1	1	0	0	0	1	1	0	0	0	ckd2	1	1	0	0	0
1744	7.4	51	39.4	60	2.75	2	2	0	0	1	0	1	0	0	1	ckd3	0	1	1	0	0
1745	6.8	70	31.6	34	3.5	2	1	1	0	1	1	1	0	1	1	ckd2	0	2	1	0	0
1747	6.7	48	49.7	66	2.5	2	2	0	0	1	0	1	0	0	0	ckd2	0	1	0	0	0
1748	7.6	66	58.9	66	3	3	2	0	0	0	1	0	1	0	1	ckd2	1	2	0	0	0
1749	6.7	78	35.5	28	3.5	1	1	0	0	0	1	1	0	0	0	ckd2	1	2	1	0	0
1751	4.6	87	54.4	36	2.5	1	1	0	0	0	1	0	1	1	0	ckd4	1	1	0	1	1
1752	9	53	57.9	30	2.75	2	1	0	0	0	0	1	0	0	0	ckd3	0	1	0	1	0
1753	8.6	84	47.6	98	2.75	3	2	1	1	1	1	1	0	1	1	ckd2	0	1	1	1	0
1754	6.2	72	54.4	33	3	1	1	0	0	0	1	1	0	1	0	ckd3	0	1	0	0	0
1755	7.5	71	59.1	70	3	2	2	0	0	1	1	1	0	0	1	ckd2	0	1	0	0	1
1757	6.7	60	61.4	69	3	2	2	0	0	1	0	1	0	0	0	ckd2	0	1	0	0	0
1758	5.7	78	62.5	28	2.75	1	1	0	0	1	1	1	1	1	0	ckd2	0	2	1	1	0
1759	7.7	51	29.5	25	3	2	1	0	0	0	0	1	0	1	0	ckd3	0	1	0	0	0
1761	4.3	70	54.2	29	2.75	1	1	0	0	0	1	1	1	1	0	ckd2	0	2	1	0	0
1762	7.5	58	53.6	120	3	3	3	0	0	1	0	0	0	1	1	ckd2	0	2	1	1	1
1764	5	80	53.7	33	3	1	1	0	0	0	1	0	1	0	0	ckd2	0	2	0	0	0
1767	6.7	68	47.6	41	2.75	1	1	0	0	0	1	0	1	0	1	ckd2	1	2	0	0	1
1768	6.6	84	50	38	3	1	1	0	0	1	1	1	0	0	0	ckd2	0	2	0	0	0
1770	5.9	62	55	113	2.75	2	2	1	1	1	1	0	0	0	1	ckd3	0	1	0	1	0
1772	5	68	47.3	38	2.5	1	1	0	0	1	1	1	1	1	0	ckd2	1	2	1	0	1
1773	6.3	71	54	36	3	1	1	0	0	0	1	1	0	1	0	ckd2	0	1	1	0	0
1774	6.8	74	51.3	28	3.5	1	1	0	0	1	1	1	0	1	0	ckd2	0	2	1	1	0
1775	7.1	77	45.5	77	2.5	3	2	0	0	0	1	1	0	0	1	ckd2	1	1	0	1	0
1776	6.7	73	54	29	2.5	1	1	0	0	0	1	1	1	0	1	ckd3	0	1	0	0	0
1777	3.6	70	48.8	34	2.5	1	1	0	0	1	1	1	1	0	1	ckd2	0	2	0	1	0
1778	5.7	59	59.8	33	3.5	1	1	0	0	0	0	0	0	1	0	ckd2	0	1	1	0	0
1779	7.5	51	54.5	44	2.5	1	1	0	0	0	0	1	0	1	1	ckd3	1	1	1	0	1
1781	5.1	73	62.5	28	2.75	1	1	0	0	0	1	1	1	1	0	ckd2	0	2	0	0	0
1782	4.7	64	53.2	28	2.75	1	1	0	0	1	1	1	1	1	1	ckd2	1	2	1	1	0
1783	6.6	70	59.5	27	3	1	1	0	0	0	1	0	0	1	0	ckd2	1	2	0	1	0
1784	8.3	74	33.8	24	2.75	2	1	0	0	0	1	1	0	1	1	ckd2	1	1	1	0	0
1785	4.8	90	59.2	27	2.5	2	1	0	0	0	1	1	1	0	1	ckd2	1	2	0	0	0
1786	6.2	74	56.4	33	3	2	1	0	0	0	1	1	0	1	0	ckd2	0	1	0	0	0
1789	7.4	71	60.9	36	3.25	1	1	0	0	0	1	1	0	0	0	ckd2	0	1	0	0	0
1790	6.3	75	62.6	28	3	2	1	0	0	1	1	1	1	1	0	ckd2	0	2	0	1	0
1791	8.5	76	48.1	49	3.5	3	2	0	0	1	1	1	0	1	0	ckd2	0	1	1	0	0
1792	7	56	57.9	106	3	2	2	1	1	1	0	1	0	0	1	ckd3	0	1	0	1	0
1793	5.1	76	46.9	36	3.5	1	1	0	0	0	1	1	0	1	0	ckd2	0	1	1	1	0
1795	7.6	72	54.7	38	3	2	1	0	0	0	1	1	1	0	1	ckd2	0	2	0	0	0
1796	6.8	50	52.4	60	2.5	2	2	0	0	0	0	1	1	1	0	ckd4	0	1	0	0	0
1797	6.5	58	43.7	42	2.5	1	1	0	0	0	0	1	0	1	1	ckd3	0	2	0	0	0
1798	5.6	84	46.9	24	3	1	1	0	0	0	1	1	0	1	0	ckd2	0	1	1	1	0
1799	5.4	84	54.7	26	3.5	1	1	0	0	0	1	1	0	0	0	ckd2	0	1	0	0	0
1801	7.9	65	40.2	46	2.75	2	1	0	0	0	1	1	1	1	1	ckd4	0	1	1	1	0
1802	5.3	82	54.4	33	2.5	1	1	0	0	0	1	0	1	1	0	ckd2	0	1	0	1	0
1805	6.7	87	63.3	30	2.75	2	1	0	0	0	1	1	0	0	0	ckd2	1	2	0	0	0
1806	5	67	55.8	33	2.5	1	1	0	0	0	1	1	0	1	0	ckd2	0	1	0	0	0
1807	4.7	67	43.1	48	3.25	1	1	0	0	1	1	1	1	0	0	ckd3	0	1	0	1	0
1808	6.1	76	57.3	35	2.5	2	1	0	0	0	1	1	1	1	1	ckd4	1	1	0	0	0
1809	5.1	61	54.6	31	2.5	1	1	0	0	0	0	1	0	0	1	ckd2	0	1	0	0	0
1810	4.9	84	50.8	35	2.75	1	1	0	0	1	1	1	0	1	1	ckd2	0	2	1	1	0
1811	7.4	67	62.2	36	3.5	1	1	0	0	1	1	1	1	0	0	ckd2	0	1	0	0	0
1812	3.6	91	53	36	2.5	1	1	0	0	0	1	1	0	1	0	ckd2	0	1	0	0	0
1813	7.9	63	47.6	39	2.75	2	1	0	0	0	1	1	0	1	0	ckd4	1	1	0	0	0
1814	6.3	72	36.9	38	3	2	1	0	0	0	1	1	0	0	1	ckd2	0	1	0	0	0
1815	4.9	79	61.4	38	2.5	1	1	0	0	0	1	1	0	1	0	ckd2	1	1	1	0	0
1816	6.4	67	49.1	38	2.75	1	1	0	0	0	1	1	1	1	0	ckd2	0	2	1	1	0
1818	5.9	77	52.1	69	2.25	2	2	0	0	1	1	1	0	1	1	ckd3	0	1	1	0	1
1819	5.8	85	44.9	36	3.5	1	1	0	0	0	1	0	0	0	0	ckd2	0	1	0	1	0
1820	5	67	34.8	39	2.5	1	1	0	0	1	1	0	1	0	1	ckd2	0	2	0	1	0
1823	6.5	48	61	33	2.75	1	1	0	0	0	0	1	0	1	0	ckd2	0	1	1	0	0
1824	6	76	50.6	28	2.5	1	1	0	0	0	1	1	1	1	1	ckd2	0	2	0	1	0
1825	6.8	65	56.9	72	2.5	3	2	0	0	1	1	0	1	1	1	ckd2	0	1	1	0	0
1826	7	72	59.4	24	3.5	1	1	0	0	0	1	1	1	1	0	ckd2	0	1	1	0	0
1827	6.7	66	56.4	28	3.5	1	1	0	0	1	1	1	0	0	0	ckd2	0	1	0	0	0
1829	8.6	85	59.6	24	3.5	1	1	0	0	0	1	1	0	0	0	ckd2	0	1	0	1	0
1830	4.5	62	57.7	40	2.5	1	1	0	0	1	1	0	1	1	1	ckd2	1	1	0	1	0
1832	6.6	50	54.1	81	2.5	3	2	0	0	1	0	1	0	1	1	ckd2	0	1	1	0	0
1833	6.1	72	53	36	2.5	1	1	0	0	1	1	1	1	0	0	ckd3	1	1	0	1	1
1836	7.2	56	43.9	90	3	3	3	0	0	0	0	1	0	1	0	ckd2	0	1	0	0	0
1837	6.5	72	56.1	64	3.5	3	2	1	1	1	1	1	0	0	1	ckd2	0	1	0	1	0
1838	4.6	81	52.1	25	2.5	1	1	0	0	1	1	1	0	0	0	ckd2	0	1	1	0	0
1840	4.8	50	63	27	3.25	1	1	0	0	1	1	1	0	1	0	ckd2	0	1	1	0	0
1841	8.2	51	60.8	41	2.75	3	1	0	0	1	0	1	0	1	1	ckd2	1	1	1	0	1
1844	6.5	71	52.7	54	2.75	1	1	0	0	0	1	0	1	1	1	ckd2	0	2	1	1	1
1845	6.8	61	56	40	2.5	1	1	0	0	1	1	1	0	1	1	ckd2	1	2	1	1	1
1846	6.7	77	33.4	38	2.75	2	1	0	0	0	1	1	1	1	1	ckd2	0	1	1	0	0
1847	7.1	62	30.3	69	2.5	3	2	0	0	1	1	1	0	0	1	ckd5	1	2	0	0	1
1848	7	64	59.3	37	2.5	1	1	0	0	0	1	1	1	1	1	ckd2	0	2	0	1	0
1849	5.9	73	54.3	38	2.75	1	1	0	0	0	1	1	1	1	0	ckd2	1	2	1	1	0
1851	5.2	69	61.8	51	2.5	3	1	0	0	1	1	0	1	0	1	ckd2	0	2	1	0	0
1852	6.5	77	37.7	67	2.5	3	2	0	0	1	1	1	1	0	1	ckd5	1	2	0	1	0
1855	8.2	82	49	62	2.5	2	2	0	0	0	1	0	1	0	1	ckd2	1	1	0	0	0
1856	5.9	45	53.1	33	3	2	1	0	0	0	0	1	0	0	1	ckd2	1	1	0	0	0
1857	6.6	65	50.5	38	2.5	2	1	0	0	0	1	1	0	1	1	ckd3	1	1	1	1	0
1859	5.3	71	57.3	33	3	1	1	0	0	0	1	0	1	0	0	ckd2	1	1	0	0	0
1860	6.1	47	53.6	53	2.5	1	1	0	0	1	0	1	0	0	1	ckd3	1	1	0	0	1
1861	8.2	52	45.6	34	2.5	2	1	0	0	1	0	1	0	1	0	ckd4	0	2	0	0	1
1862	5.5	53	49.9	33	3.5	1	1	0	0	0	0	1	0	1	0	ckd2	0	2	0	1	0
1863	6.1	54	33.7	62	3	2	2	0	0	0	0	1	0	1	0	ckd3	0	1	1	1	0
1864	6.4	84	54.2	28	4	1	1	0	0	0	1	1	0	1	0	ckd2	0	1	0	1	0
1865	8.4	56	50.3	28	3	1	1	0	0	0	0	0	0	1	0	ckd2	0	1	1	1	0
1867	5.5	88	61.4	38	3	1	1	0	0	0	1	1	0	1	0	ckd2	0	1	0	1	0
1868	7.4	54	54.7	28	3	1	1	0	0	1	0	1	0	0	0	ckd3	1	2	0	0	0
1870	5.8	65	62.9	30	3	2	1	0	0	0	1	1	1	0	0	ckd2	1	2	0	0	0
1871	8.2	74	54.4	68	3	2	2	0	0	1	1	1	0	1	0	ckd2	0	1	1	0	0
1872	5.7	67	59.1	26	2.75	1	1	0	0	0	1	1	0	1	0	ckd2	0	1	1	1	0
1874	7.3	69	62	25	3.5	1	1	0	0	0	1	0	0	1	0	ckd2	1	1	1	0	0
1875	8.5	81	44.8	28	2.75	3	1	0	0	0	1	0	0	0	1	ckd2	1	1	0	0	0
1876	7.1	78	46.3	58	2.5	3	2	0	0	1	1	1	0	1	1	ckd2	0	1	1	0	0
1877	5.5	61	38.1	45	2.75	1	1	0	0	1	0	1	1	0	1	ckd3	1	2	1	0	1
1878	8.2	89	55.5	32	2.75	1	1	0	0	1	1	1	0	0	1	ckd2	0	2	0	0	0
1879	7.3	63	56.9	30	2.75	3	1	0	0	0	1	1	1	1	1	ckd2	0	1	1	1	0
1881	7.2	86	56.6	28	3	1	1	0	0	0	1	1	0	1	0	ckd2	0	1	1	1	0
1883	7.6	66	52.1	30	3	1	1	0	0	0	1	1	1	1	0	ckd2	1	1	1	0	0
1884	6.7	68	51.8	83	2.5	2	2	1	0	1	1	1	0	0	1	ckd5	1	1	0	0	1
1886	7.3	74	62.4	64	3	2	2	0	0	1	1	1	1	1	1	ckd2	0	1	1	1	0
1888	4.6	71	44.1	35	2.5	1	1	0	0	0	1	1	0	0	1	ckd2	0	2	0	0	0
1889	5.2	63	48.9	33	2.75	1	1	0	0	0	0	1	0	0	0	ckd2	0	1	0	1	0
1890	8.1	74	36.7	38	3	2	1	0	0	1	1	1	0	0	1	ckd3	0	2	0	1	1
1893	7.3	73	34.2	38	2.5	2	1	0	0	1	1	0	0	1	1	ckd2	0	1	0	0	0
1895	6.4	80	56.1	38	3	1	1	0	0	0	1	1	1	0	0	ckd2	0	2	0	1	0
1896	7	74	62.9	62	2.5	3	2	0	0	0	1	0	1	1	1	ckd2	0	2	1	1	0
1897	7.5	76	56	30	2.75	1	1	0	0	1	1	1	0	1	0	ckd2	1	1	1	0	0
1898	6.5	76	61.5	36	3.5	2	1	0	0	0	1	1	0	0	0	ckd2	0	1	0	0	0
1899	6.6	82	47.4	56	2.5	2	2	0	0	1	1	1	0	1	1	ckd4	1	1	0	1	0
1901	6.5	56	51.8	24	3	1	1	0	0	0	0	1	0	0	0	ckd2	0	1	0	0	0
1902	7.6	74	55.9	33	3.25	2	1	0	0	0	1	1	0	0	0	ckd2	1	1	0	1	0
1903	7	49	54.7	27	2.75	1	1	0	0	1	0	1	0	0	0	ckd4	0	1	0	0	0
1904	7.5	63	52.6	25	3	1	1	1	0	1	1	1	0	0	1	ckd2	0	1	0	0	0
1905	7.5	78	42.5	72	2.5	3	2	1	1	1	1	1	0	1	1	ckd3	0	1	0	1	1
1906	6.7	76	53.8	30	3	1	1	0	0	0	1	1	0	0	0	ckd2	1	1	0	0	0
1907	5.2	63	46.7	82	2.25	3	2	0	0	1	1	1	0	0	1	ckd2	0	2	0	0	0
1908	7.3	67	59.8	28	3	1	1	0	0	1	1	1	1	1	0	ckd2	1	2	1	0	0
1909	7.9	59	44.7	33	3	2	1	0	0	0	0	1	0	1	1	ckd2	1	2	1	0	0
1910	6.4	65	59.6	27	3.5	2	1	0	0	1	1	0	0	1	0	ckd2	1	2	1	1	0
1911	6	79	55.3	33	3	1	1	0	0	0	1	1	0	1	0	ckd2	0	1	1	1	0
1912	8.1	56	46.2	72	2.5	2	1	0	0	1	1	0	1	1	1	ckd3	0	2	0	0	0
1913	4.5	55	57.8	36	3.5	1	1	0	0	0	0	1	0	1	0	ckd2	0	1	0	0	0
1914	5.7	51	55.1	35	3	1	1	0	0	0	0	1	0	0	0	ckd4	0	2	0	1	0
1915	5.4	49	50.7	26	3	1	1	0	0	0	1	0	0	0	0	ckd2	0	1	0	1	1
1917	5.5	68	50.8	33	4	1	1	0	0	0	1	1	0	0	0	ckd2	0	1	0	1	0
1918	5.8	74	40.7	29	2.75	1	1	0	0	0	1	1	1	0	0	ckd2	0	2	0	0	0
1919	7	70	56.5	58	2.5	1	1	0	0	1	1	1	1	0	1	ckd3	1	1	0	1	1
1920	6.9	66	56.9	24	2.75	1	1	0	0	0	1	1	1	1	0	ckd2	0	1	0	0	0
1921	7.1	71	46	28	2.5	2	1	0	0	0	1	1	0	1	0	ckd2	0	2	1	0	0
1922	5.6	69	45.6	90	2.5	2	2	0	0	1	1	1	0	0	1	ckd2	0	1	0	0	1
1923	4.1	80	42.2	110	3	3	2	0	0	0	1	0	0	1	1	ckd3	0	1	0	0	0
1924	4.9	77	62.8	29	3	1	1	0	0	0	1	0	1	1	0	ckd2	0	1	1	0	0
1926	5.2	69	42.7	36	3	1	1	0	0	0	1	1	1	1	0	ckd2	0	2	1	0	0
1928	7.3	59	49.6	33	2.5	3	1	0	0	1	0	1	0	0	1	ckd2	0	1	0	0	0
1929	4.5	49	51.7	66	3	1	1	0	0	1	1	1	1	1	0	ckd2	0	2	1	1	0
1930	6.8	55	61.7	26	3.5	1	1	0	0	1	0	1	0	0	0	ckd2	1	1	1	0	0
1931	7.1	50	40.5	40	3	2	1	0	0	1	0	1	0	1	0	ckd4	0	1	0	0	1
1932	6	56	57.7	27	3.25	2	1	0	0	0	0	1	0	0	0	ckd3	0	2	0	0	0
1933	6.9	70	36.6	117	2.5	3	3	0	0	1	1	1	1	0	1	ckd2	1	2	1	1	1
1934	5.5	78	53.7	24	4	1	1	0	0	1	1	1	1	1	0	ckd2	0	2	1	1	0
1935	6.4	62	51.8	28	2.75	1	1	0	0	1	1	1	0	0	1	ckd2	0	1	0	0	0
1937	6.3	57	57.7	33	2.75	1	1	0	0	1	0	1	0	0	0	ckd3	1	2	0	1	0
1938	6	45	47.8	33	3	1	1	0	0	0	0	0	0	1	0	ckd2	1	1	1	0	0
1939	6.4	71	45.4	28	2.5	2	1	0	0	0	1	1	1	1	1	ckd2	0	2	0	0	0
1941	7.3	47	58.9	66	3.5	2	2	0	0	1	0	1	0	1	0	ckd2	1	1	0	0	0
1942	6.7	74	34.2	33	4	2	1	0	0	1	1	0	0	1	0	ckd2	1	1	0	1	0
1943	8.2	73	42.3	39	2.5	1	1	0	0	0	1	1	1	1	1	ckd2	1	2	0	1	0
1944	7.9	85	51.3	66	3.5	3	2	0	0	0	1	1	1	1	0	ckd3	1	1	1	0	0
1945	5.9	80	48.2	37	2.5	1	1	0	0	0	1	1	0	0	1	ckd2	0	1	0	1	0
1947	5.8	61	51.7	45	2.5	1	1	0	0	0	1	1	1	1	1	ckd2	0	2	1	0	1
1948	7.6	59	55.8	70	2.5	3	2	0	0	0	0	1	0	1	1	ckd2	0	1	1	1	1
1949	7	64	50.6	98	3.5	3	2	0	0	0	1	0	0	0	0	ckd2	0	1	0	0	0
1950	7.5	66	47.1	65	2.5	3	2	0	0	1	1	1	0	1	1	ckd5	1	1	0	0	0
1951	4.9	68	59.3	27	2.5	1	1	0	0	1	1	0	1	1	0	ckd2	1	2	1	0	1
1952	6.7	76	43.6	30	3.25	1	1	0	0	0	1	1	1	1	0	ckd3	1	1	1	1	0
1953	4.4	76	51.4	30	3.5	1	1	0	0	0	1	1	0	1	0	ckd2	0	1	1	0	0
1954	7.1	69	50.7	30	3.5	1	1	0	0	0	1	0	1	1	0	ckd2	1	1	0	1	1
1955	7.2	88	33.8	25	3	1	1	0	0	0	1	1	0	1	0	ckd2	0	1	1	0	0
1956	7.7	67	53	60	3	3	2	0	0	1	1	0	1	0	1	ckd2	0	1	0	1	0
1957	7.2	55	55.6	35	2.5	2	1	0	0	1	1	1	0	0	1	ckd2	0	1	0	1	1
1958	6.1	72	36.6	100	2.5	2	2	0	0	0	1	1	1	0	1	ckd4	0	2	0	1	1
1959	6.4	68	50.3	65	3	3	2	0	0	1	1	0	0	0	1	ckd2	0	1	0	0	0
1960	5.3	71	58.2	124	2.5	3	3	0	0	1	1	1	0	0	1	ckd4	1	1	0	0	1
1961	4.4	67	41.3	66	3.5	3	2	0	0	1	1	1	0	1	0	ckd3	0	1	1	1	0
1962	7.5	46	51.3	28	2.5	2	1	0	0	0	0	0	0	0	0	ckd2	1	1	0	1	0
1963	6.8	59	51	38	3	1	1	0	0	0	1	1	1	1	0	ckd2	1	1	1	0	0
1964	8.4	51	34.5	38	3.5	2	1	0	0	1	0	1	1	1	0	ckd2	1	1	1	0	0
1965	7.8	87	55.1	28	2.5	1	1	0	0	1	1	1	1	1	0	ckd2	0	1	1	0	0
1966	6.7	62	52.9	47	3	1	1	0	0	1	1	1	1	0	1	ckd2	0	2	0	0	0
1967	8.1	77	54	24	2.5	2	1	0	0	0	1	1	1	1	1	ckd2	0	1	1	0	0
1968	8.2	50	47.8	42	3	1	1	0	0	1	0	1	0	1	1	ckd2	1	1	0	0	0
1971	8.4	75	33.8	29	3	1	1	0	0	0	1	1	0	1	0	ckd2	0	1	1	1	1
1973	5.7	91	60.4	64	2.75	3	2	0	0	1	1	1	0	1	1	ckd2	0	2	1	0	1
1974	4.8	65	62.6	39	3	1	1	0	0	0	0	1	0	1	1	ckd2	1	2	1	0	0
1975	5.3	76	61.7	36	3	1	1	0	0	0	1	0	1	1	0	ckd2	0	1	1	1	0
1978	6	80	45.4	38	3	1	1	0	0	1	1	1	1	1	0	ckd2	0	2	0	0	0
1979	8.6	62	37	36	3	2	1	0	0	0	0	1	0	1	0	ckd2	0	1	1	1	0
1980	7.2	56	63.3	33	3	1	1	0	0	1	0	1	0	1	0	ckd3	0	1	1	1	0
1981	5.9	70	57.1	33	3.5	1	1	0	0	0	1	1	0	0	0	ckd2	1	2	0	0	0
1982	7.1	48	54.1	36	2.75	3	1	0	0	0	0	1	0	0	1	ckd3	1	1	0	0	0
1983	6.8	70	35.1	63	3	3	2	0	0	0	1	0	1	0	1	ckd2	1	2	0	0	0
1984	5.9	52	63.3	48	2.5	1	1	0	0	1	0	1	0	0	1	ckd2	1	2	1	0	1
1985	4.7	62	51	29	3	1	1	0	0	1	1	1	0	1	0	ckd2	1	1	1	1	0
1986	7.9	60	56.3	76	3.25	3	2	1	1	1	1	1	0	0	1	ckd2	1	1	0	0	0
1987	5.8	86	34	60	2.5	3	2	0	0	0	1	1	0	1	0	ckd3	0	1	0	0	0
1988	5.1	84	60.2	38	3.5	1	1	0	0	1	1	1	1	1	0	ckd2	1	2	1	1	0
1989	7.7	81	43.7	25	2.75	1	1	0	0	1	1	1	0	0	0	ckd2	0	2	0	0	0
1990	8.2	93	62.3	110	3	3	3	0	0	1	1	1	1	1	1	ckd2	1	2	0	0	1
1991	7.6	73	61.2	65	2.5	3	2	0	0	1	1	0	0	1	1	ckd2	1	2	1	0	0
1992	5.3	68	55.8	36	2.75	1	1	0	0	0	1	1	1	1	0	ckd3	0	2	1	0	0
1993	7.3	61	44.5	27	3	2	1	0	0	0	1	1	1	0	1	ckd3	1	1	0	0	0
1994	6.2	61	48.5	38	3	1	1	0	0	0	1	1	0	1	0	ckd3	1	2	1	1	0
1995	6	51	46.5	33	2.75	1	1	0	0	1	0	0	1	0	0	ckd2	1	2	0	0	0
1997	7.9	57	35.5	30	2.5	3	1	0	0	1	1	1	0	1	1	ckd2	0	2	1	0	0
1998	7.6	87	47.4	64	2.5	2	2	0	0	1	1	1	1	1	1	ckd2	1	1	1	0	1
2001	5.5	76	46	66	3.5	3	2	0	0	1	1	1	1	0	0	ckd2	1	2	0	1	0
2002	5.7	72	55.9	94	2.75	3	2	0	0	1	1	1	1	0	0	ckd2	1	2	0	1	0
2003	7.4	80	52.2	38	2.5	2	1	1	0	0	1	1	1	1	1	ckd2	1	1	1	0	0
2005	5.7	71	56.4	63	3	3	2	0	0	0	1	1	1	0	1	ckd2	1	2	0	0	0
2006	7.1	62	44.5	33	2.75	1	1	0	0	0	1	1	0	0	0	ckd2	1	2	0	0	0
2007	6.5	76	55	38	3.5	1	1	0	0	0	1	1	0	0	0	ckd3	0	1	0	0	0
2008	7.2	77	50.3	32	3	1	1	0	0	1	1	1	1	0	0	ckd4	0	1	0	0	1
2009	6.2	77	54.8	33	2.75	2	1	0	0	1	1	1	0	0	0	ckd3	0	1	0	0	0
2010	7.8	78	54.9	80	3	3	2	0	0	1	1	1	0	1	1	ckd2	1	1	1	0	0
2011	7.3	61	45.9	33	3.5	1	1	0	0	0	1	1	1	0	0	ckd2	0	2	0	1	0
2012	8.1	49	47.4	36	2.5	1	1	0	0	1	0	1	0	1	0	ckd2	1	1	1	1	1
2014	6.7	87	49.3	38	3.5	1	1	0	0	0	1	1	0	0	0	ckd2	0	2	0	0	0
2016	7.5	59	52.2	34	2.5	2	1	0	0	0	0	1	0	1	1	ckd3	0	1	1	0	0
2017	5.1	52	54.5	38	3	1	1	0	0	0	0	0	1	1	0	ckd3	0	1	0	1	0
2020	5.6	63	46.9	38	3.5	1	1	0	0	1	1	1	1	0	0	ckd2	0	2	0	1	0
2021	7.9	51	63.1	34	2.75	2	1	0	0	0	0	1	0	0	1	ckd3	1	1	0	0	0
2023	7.8	52	60.7	27	3	1	1	0	0	0	0	1	0	1	0	ckd3	1	1	0	0	0
2024	7.8	66	63.2	33	3	1	1	0	0	0	1	1	0	1	0	ckd2	0	2	1	1	0
2025	5.3	83	61.7	64	3	3	2	0	0	1	1	0	0	1	0	ckd2	1	2	1	1	0
2026	6.3	73	56.2	24	2.75	1	1	0	0	0	1	0	1	1	0	ckd2	0	1	1	0	0
2027	5.8	84	56.1	34	3	2	1	0	0	0	1	1	0	1	1	ckd2	0	2	1	1	0
2028	8	60	50.1	56	4	2	2	0	0	0	1	1	0	0	0	ckd2	0	2	0	1	0
2030	8.9	54	48.8	35	2.5	2	1	0	0	0	0	1	0	1	1	ckd4	0	1	0	0	0
2031	8	52	46.5	131	2.75	3	3	0	0	1	0	1	0	1	0	ckd3	1	1	1	1	0
2032	6.1	94	58	86	3.5	3	3	1	1	1	1	1	0	0	0	ckd2	0	1	0	1	0
2033	5.8	67	56.4	36	3	1	1	0	0	0	1	1	1	1	0	ckd2	0	2	1	1	0
2035	7	68	50.8	25	3	2	1	0	0	1	1	1	0	1	0	ckd2	0	1	1	1	0
2036	4.8	77	35.8	28	3	2	1	0	0	0	1	1	0	0	1	ckd2	0	1	1	1	0
2037	6.9	70	47.6	68	2.75	3	2	0	0	1	1	1	0	1	0	ckd3	0	1	0	0	1
2038	5.6	87	55.5	36	2.5	1	1	0	0	0	1	0	0	1	1	ckd2	0	1	1	0	0
2039	6.2	75	59.7	77	3.5	3	2	0	0	0	1	1	0	1	0	ckd2	0	1	1	1	0
2041	6.6	74	50.3	30	2.75	2	1	0	0	1	1	1	0	0	1	ckd2	0	2	0	1	0
2043	6.8	50	36.4	36	2.5	1	1	0	0	1	0	1	0	1	1	ckd3	0	1	0	1	0
2044	5.8	80	41.5	35	3.5	1	1	0	0	0	1	1	1	0	0	ckd3	0	1	0	0	0
2045	5.7	49	61.5	33	3.75	1	1	0	0	0	0	0	0	0	0	ckd2	1	1	0	1	0
2046	7	65	62.3	26	3.5	2	1	0	0	0	1	0	0	0	0	ckd2	1	1	1	0	0
2047	5.4	69	40.7	49	2.5	2	1	0	0	1	1	1	1	0	1	ckd3	0	1	0	0	1
2048	7.6	51	43.5	43	2.5	1	1	0	0	0	0	1	0	0	1	ckd3	0	1	1	1	0
2049	5.9	66	43	42	2.75	1	1	0	0	0	1	1	1	1	0	ckd3	0	1	1	1	0
2050	5.7	81	39.6	31	3	1	1	0	0	1	1	1	0	1	0	ckd2	1	2	0	1	0
2051	5.2	83	48.8	36	2.5	1	1	0	0	0	1	1	1	1	0	ckd3	0	1	0	1	0
2053	6.7	51	33.4	28	3.5	1	1	0	0	0	0	1	0	0	0	ckd3	0	1	0	0	0
2054	7.9	81	51.3	68	3	3	2	0	0	0	1	1	1	1	1	ckd3	1	2	1	1	0
2055	6.4	76	56	67	3.5	3	2	0	0	1	1	1	0	0	0	ckd2	1	1	0	1	0
2056	8.3	81	35	33	3.5	2	1	0	0	0	1	1	0	1	0	ckd2	0	1	1	0	0
2057	6.8	60	38.9	41	3	2	1	0	0	0	1	0	0	1	1	ckd2	0	2	1	0	0
2058	6.8	61	46.1	42	2.75	1	1	0	0	0	0	1	0	1	1	ckd2	0	2	0	0	1
2059	7.3	45	51.3	24	4	1	1	0	0	0	0	1	0	0	0	ckd2	0	1	0	0	0
2060	7.6	65	59.7	63	3	2	2	0	0	1	1	1	0	0	0	ckd3	0	1	1	1	0
2061	8.6	72	46.8	24	3	2	1	0	0	0	1	1	0	1	1	ckd2	0	1	1	1	0
2062	7.7	55	46	28	3.5	2	1	0	0	0	1	1	1	1	0	ckd2	0	1	1	0	0
2063	6.2	66	34.2	63	3	3	2	0	0	1	1	1	0	0	1	ckd2	0	1	0	0	0
2064	4.8	80	57.3	96	3	3	3	0	0	1	1	1	0	1	1	ckd2	1	1	1	0	1
2065	7.6	53	42.8	33	3.5	1	1	0	0	0	0	1	0	0	0	ckd3	0	1	1	0	0
2066	4.9	50	51.9	37	2.5	1	1	0	0	1	0	1	0	1	1	ckd3	1	1	0	0	1
2067	6.4	73	36.7	72	2.75	2	2	1	1	1	1	1	0	1	0	ckd2	0	1	0	0	1
2069	7.9	74	35.8	24	2.75	1	1	0	0	0	1	1	1	0	0	ckd2	1	1	0	0	0
2071	5.7	67	53.5	24	3.5	1	1	0	0	0	1	1	1	1	0	ckd2	1	2	0	0	0
2075	7.7	77	35.5	82	2.5	3	2	0	0	1	1	1	1	1	1	ckd2	1	2	1	0	0
2076	7.7	82	58	28	2.5	2	1	0	0	0	1	1	1	1	1	ckd3	1	1	1	0	0
2077	6	66	57.6	46	2.5	2	1	0	0	0	1	1	0	1	1	ckd2	0	2	0	0	0
2078	5.6	76	47.5	33	3.5	1	1	0	0	1	1	1	0	1	0	ckd2	1	1	1	1	0
2079	6.4	79	45.9	34	2.5	1	1	0	0	0	1	1	0	0	1	ckd2	1	2	1	1	0
2080	8	64	34	35	3	2	1	0	0	0	0	1	0	1	1	ckd2	0	1	0	0	0
2081	6.2	50	53.9	28	3.5	2	1	0	0	1	0	1	0	1	0	ckd3	0	1	1	1	0
2082	6	83	56.8	79	2.5	2	2	0	0	1	1	1	1	1	1	ckd2	0	2	1	0	0
2083	6.8	68	35.8	26	3	1	1	0	0	1	1	1	0	0	1	ckd2	0	2	1	0	0
2087	6.6	73	58.3	33	3	2	1	0	0	0	1	1	1	0	0	ckd2	0	2	0	0	0
2089	7.8	78	45.3	38	2.75	1	1	0	0	0	1	1	1	1	0	ckd2	1	1	1	0	0
2090	5	72	35.8	29	2.75	1	1	0	0	0	1	0	1	1	1	ckd2	1	2	1	0	0
2091	6.4	60	62.5	35	3.5	3	1	1	0	1	0	1	0	0	1	ckd3	1	1	0	1	0
2093	7.7	57	60.2	33	2.75	2	1	0	0	0	0	1	0	1	0	ckd3	0	1	0	0	0
2094	4.1	77	44.5	25	3.5	1	1	0	0	1	1	1	0	1	0	ckd2	0	1	1	0	0
2095	7.4	54	60.8	99	3.25	3	3	0	0	0	0	1	1	0	0	ckd3	0	1	1	0	0
2096	6.3	90	53.2	33	4	2	1	0	0	1	1	0	1	0	0	ckd2	0	1	0	0	0
2097	7.6	85	54.3	30	2.5	2	1	0	0	1	1	0	1	0	0	ckd2	0	1	0	0	0
2098	5	73	52.4	28	3.5	1	1	0	0	0	1	1	1	0	0	ckd2	0	2	0	1	0
2099	6.7	83	58.1	38	2.75	1	1	0	0	1	1	0	0	1	0	ckd2	0	1	0	0	0
2100	7.8	72	54.3	76	3	2	2	0	0	0	1	1	0	1	1	ckd2	0	1	1	1	0
2101	5.7	79	35.1	97	2.75	2	2	1	1	1	1	0	0	1	1	ckd2	0	1	1	0	1
2102	5.8	53	35.3	38	2.75	1	1	0	0	0	0	1	0	1	0	ckd2	0	2	1	1	0
2103	4.2	76	48	33	2.5	3	1	0	0	1	1	1	0	1	1	ckd2	1	1	1	0	0
2104	6.3	64	48	28	3	1	1	0	0	0	1	1	0	0	0	ckd3	0	1	0	0	0
2106	5.3	64	41.1	41	2.5	1	1	0	0	0	1	1	1	0	1	ckd2	0	2	0	0	0
2107	6.2	76	32.7	102	2.25	3	3	0	0	1	1	1	0	1	1	ckd3	0	1	0	0	0
2108	6.5	73	37.5	77	2.5	1	1	0	0	1	1	1	0	1	1	ckd3	0	2	0	0	1
2109	6.2	53	61.5	60	3	2	2	0	0	0	0	1	0	1	0	ckd2	1	1	1	1	1
2110	8.2	59	58.8	24	4	2	1	0	0	0	1	1	1	0	0	ckd2	0	1	0	1	0
2112	4.2	63	39.3	42	2.5	2	1	0	0	1	1	0	1	0	0	ckd4	0	1	0	0	1
2113	6.8	76	60.1	30	2.75	2	1	0	0	0	1	1	0	0	1	ckd2	0	1	0	0	0
2115	7.6	71	53	30	3.5	2	1	0	0	0	1	1	0	1	0	ckd2	0	1	1	1	0
2116	6	79	46.3	32	2.75	1	1	0	0	0	1	1	0	0	0	ckd3	0	1	0	1	0
2117	6.1	77	58.4	45	2.75	3	1	0	0	1	1	1	1	0	1	ckd2	0	2	0	1	1
2118	6.7	53	61	74	2.75	3	2	0	0	1	0	1	0	1	1	ckd2	0	1	1	0	0
2119	8	51	62	28	3.25	1	1	0	0	0	0	1	0	0	0	ckd3	1	1	0	0	0
2120	6.8	65	35.6	36	3	1	1	0	0	0	0	1	0	0	0	ckd2	0	1	0	1	0
2121	4.7	79	47.1	84	2.5	3	2	1	1	1	1	0	0	0	0	ckd3	0	2	1	1	1
2122	6.1	64	55.1	38	2.75	3	1	0	0	0	1	1	1	0	0	ckd2	1	2	0	0	1
2124	5.6	75	49.2	41	2.75	2	1	0	0	1	1	1	0	0	1	ckd3	0	2	0	1	0
2126	6.1	57	47.7	48	2.75	1	1	0	0	1	0	1	0	1	1	ckd3	1	1	1	0	1
2127	7.2	66	28.8	44	2.5	1	1	0	0	1	1	1	0	1	0	ckd4	0	2	0	1	1
2129	7.7	65	47.4	38	2.75	3	1	0	0	1	1	1	1	1	1	ckd2	0	2	1	0	1
2130	6.1	87	51.2	62	2.75	1	1	0	0	1	1	1	0	0	1	ckd3	0	1	0	0	1
2131	6.2	59	58.8	28	3	2	1	0	0	0	0	1	0	1	1	ckd3	1	1	1	1	0
2133	7.5	60	61.4	54	3	3	2	0	0	1	0	0	0	0	1	ckd2	1	1	0	1	0
2134	6.9	60	52	33	2.25	1	1	0	0	1	0	1	0	1	1	ckd2	0	2	1	1	0
2136	6.7	84	43.6	38	3.5	1	1	0	0	1	1	1	0	1	0	ckd2	1	1	0	1	0
2137	6.6	67	57.9	31	3	1	1	0	0	0	1	1	1	0	0	ckd3	1	1	0	0	0
2138	6.5	63	36.4	33	2.5	2	1	0	0	0	1	1	0	1	1	ckd2	0	2	1	1	0
2140	7.3	68	50.5	33	2.75	1	1	0	0	0	1	1	0	1	0	ckd2	0	1	1	0	0
2141	6	82	56.8	92	2.75	3	2	0	0	0	1	0	1	0	0	ckd2	0	2	0	1	0
2142	8.4	73	59.9	29	3.5	2	1	0	0	1	1	1	0	1	0	ckd2	0	1	1	0	0

## Sheet: Dictionary
Variables	Specification
id	patient ID
age	patient age, year
weight	patient body weight, kg
lvef	left ventricular ejection fraction, %
stentlength	total stent length, mm
stentsize	minimum stent diameter, mm
lesionnum	stenotic vessel number, no.
pcinum	stenting vessel number, no.
leftmain	stenting in left main coronary artery, 1 = yes, 0 = no
bifurcate	stenting in bifurcate lesions, 1 = yes, 0 = no
b2c	lesion complexity greater than B2/C, 1 = yes, 0 = no
male	male gender, 1 = yes, 0 = no
acs	acute coronary syndrome, 1 = yes, 0 = no
smoking	smoking history, 1 = yes, 0 = no
hypertension	hypertension, 1 = yes, 0 = no
diabetes	diabetes mellitus, 1 = yes, 0 = no
ckdstage	chronic kidney disease stage
dyslipidemia	dyslipidemia, 1 = yes, 0 = no
dapt	dual antiplatelet therapy, 1 = yes, 0 = no
aceiarb	use of ACEI or ARB, 1 = yes, 0 = no
betablocker	use of beta-blocker, 1 = yes, 0 = no
isr	in-stent restenosis, 1 = yes, 0 = no
